# Supplementary material for: Comparative compositional and functional venomic profiles among venom specimens from juvenile, subadult and adult Russell’s viper ( Daboia siamensis ): correlation with renal pathophysiology in experimental rabbits
Source: J Venom Anim Toxins Incl Trop Dis. 2022 Apr 4;28:20210111. doi: 10.1590/1678-9199-JVATITD-2021-0111 (PMC8978910; doi:10.1590/1678-9199-JVATITD-2021-0111)
Supplement: Additional file 1. [file 1678-9199-jvatitd-28-e20210111-s1.xlsx]

## Sheet: Legend
J Venom Anim Toxins incl Trop Dis
https://doi.org/10.1590/1678-9199-JVATITD-2021-0111
Supplementary Material to "Comparative compositional and functional venomic profiles among venom specimens from juvenile, subadult and adult Russell’s viper (Daboia siamensis): correlation with renal pathophysiology in experimental rabbits"

## Sheet: Juvenile1
Header	--------------------------------------------------------
Search title	Submitted from snake c rep1 chordata ncbi by Mascot Daemon on SERVER-BIOINFO
Timestamp	2019-04-30T06:40:21Z
User
Email
Report URI	http://localhost/mascot/cgi/master_results.pl?file=../data/20190430/F008977.dat
Peak list data path	C:\Program Files (x86)\Matrix Science\Mascot Daemon\mgf\1284 snake c rep1 chordata ncbi\mascot_daemon_merge.mgf
Peak list format	Mascot generic
Search type	MIS
Mascot version	2.3.02
Database	NCBInr
Fasta file	NCBInr_2015_03_01.fasta
Total sequences	61390244
Total residues	21889222377
Sequences after taxonomy filter	5658875
Number of queries	4851
Variable modifications	--------------------------------------------------------
Identifier	Name	Delta	Neutral loss(es)
1	Carbamidomethyl (C)	57.0215
2	Oxidation (M)	15.9949	0	63.9983
Search Parameters	--------------------------------------------------------
Taxonomy filter	. . . . . . Chordata (vertebrates and relatives)
Enzyme	Trypsin
Maximum Missed Cleavages	1
Fixed modifications
Variable modifications	Carbamidomethyl (C),Oxidation (M)
Peptide Mass Tolerance	0.8
Peptide Mass Tolerance Units	Da
Fragment Mass Tolerance	0.8
Fragment Mass Tolerance Units	Da
Mass values	Monoisotopic
Instrument type	Default
Format parameters	--------------------------------------------------------
Significance threshold	0.05
Max. number of hits	0
Use MudPIT protein scoring	1
Ions score cut-off	0
Include same-set proteins
Include sub-set proteins	0
Include unassigned	0
Require bold red	0
Use homology threshold	0
Group protein families	0
Protein hits	--------------------------------------------------------
prot_hit_num	prot_acc	prot_desc	prot_score	prot_mass	prot_matches	prot_matches_sig	prot_sequences	prot_sequences_sig	prot_cover	prot_pi	pep_query	pep_rank	pep_isbold	pep_isunique	pep_exp_mz	pep_exp_mr	pep_exp_z	pep_calc_mr	pep_delta	pep_miss	pep_score	pep_expect	pep_res_before	pep_seq	pep_res_after	pep_var_mod	pep_var_mod_pos	pep_scan_title
1	gi|400714	RecName: Full=Acidic phospholipase A2 RV-7; Short=svPLA2; AltName: Full=F7; AltName: Full=Phosphatidylcholine 2-acylhydrolase; AltName: Full=Phospholipase A2 inhibitor; AltName: Full=S4; AltName: Full=Viperotoxin F; AltName: Full=Viperotoxin non-tox	491	15411	21	9	4	4	44.2	4.51	3461	1	1	1	819.404	1636.79	2	1636.79	0.0056	0	78.37	2e-05	R	AAAICLGQNVNTYDK	N	Carbamidomethyl (C)	0.000010000000000.0	Cmpd 378, AutoMSn(819.4040), 18.8 min
1	gi|400714	RecName: Full=Acidic phospholipase A2 RV-7; Short=svPLA2; AltName: Full=F7; AltName: Full=Phosphatidylcholine 2-acylhydrolase; AltName: Full=Phospholipase A2 inhibitor; AltName: Full=S4; AltName: Full=Viperotoxin F; AltName: Full=Viperotoxin non-tox	491	15411	21	9	4	4	44.2	4.51	3462	3	1	1	819.406	1636.8	2	1636.79	0.0092	0	37.94	0.22	R	AAAICLGQNVNTYDK	N	Carbamidomethyl (C)	0.000010000000000.0	Cmpd 380, AutoMSn(819.4058), 18.9 min
1	gi|400714	RecName: Full=Acidic phospholipase A2 RV-7; Short=svPLA2; AltName: Full=F7; AltName: Full=Phosphatidylcholine 2-acylhydrolase; AltName: Full=Phospholipase A2 inhibitor; AltName: Full=S4; AltName: Full=Viperotoxin F; AltName: Full=Viperotoxin non-tox	491	15411	21	9	4	4	44.2	4.51	3463	1	1	1	819.411	1636.81	2	1636.79	0.0189	0	72.95	7.1e-05	R	AAAICLGQNVNTYDK	N	Carbamidomethyl (C)	0.000010000000000.0	Cmpd 375, AutoMSn(819.4107), 18.8 min
1	gi|400714	RecName: Full=Acidic phospholipase A2 RV-7; Short=svPLA2; AltName: Full=F7; AltName: Full=Phosphatidylcholine 2-acylhydrolase; AltName: Full=Phospholipase A2 inhibitor; AltName: Full=S4; AltName: Full=Viperotoxin F; AltName: Full=Viperotoxin non-tox	491	15411	21	9	4	4	44.2	4.51	4457	1	1	1	773.68	2318.02	3	2318	0.0179	0	48.29	0.018	K	EVVHSYAIYGCYCGWGGQGR	A	2 Carbamidomethyl (C)	0.00000000001010000000.0	Cmpd 248, AutoMSn(773.6798), 20.2 min
1	gi|400714	RecName: Full=Acidic phospholipase A2 RV-7; Short=svPLA2; AltName: Full=F7; AltName: Full=Phosphatidylcholine 2-acylhydrolase; AltName: Full=Phospholipase A2 inhibitor; AltName: Full=S4; AltName: Full=Viperotoxin F; AltName: Full=Viperotoxin non-tox	491	15411	21	9	4	4	44.2	4.51	4458	5	1	1	773.682	2318.02	3	2318	0.0245	0	39.28	0.14	K	EVVHSYAIYGCYCGWGGQGR	A	2 Carbamidomethyl (C)	0.00000000001010000000.0	Cmpd 250, AutoMSn(773.6820), 20.3 min
1	gi|400714	RecName: Full=Acidic phospholipase A2 RV-7; Short=svPLA2; AltName: Full=F7; AltName: Full=Phosphatidylcholine 2-acylhydrolase; AltName: Full=Phospholipase A2 inhibitor; AltName: Full=S4; AltName: Full=Viperotoxin F; AltName: Full=Viperotoxin non-tox	491	15411	21	9	4	4	44.2	4.51	4459	1	1	1	773.683	2318.03	3	2318	0.0276	0	89.78	1.2e-06	K	EVVHSYAIYGCYCGWGGQGR	A	2 Carbamidomethyl (C)	0.00000000001010000000.0	Cmpd 434, AutoMSn(773.6831), 20.1 min
1	gi|400714	RecName: Full=Acidic phospholipase A2 RV-7; Short=svPLA2; AltName: Full=F7; AltName: Full=Phosphatidylcholine 2-acylhydrolase; AltName: Full=Phospholipase A2 inhibitor; AltName: Full=S4; AltName: Full=Viperotoxin F; AltName: Full=Viperotoxin non-tox	491	15411	21	9	4	4	44.2	4.51	4460	1	1	1	773.685	2318.03	3	2318	0.0324	0	82.14	7e-06	K	EVVHSYAIYGCYCGWGGQGR	A	2 Carbamidomethyl (C)	0.00000000001010000000.0	Cmpd 436, AutoMSn(773.6846), 20.2 min
1	gi|400714	RecName: Full=Acidic phospholipase A2 RV-7; Short=svPLA2; AltName: Full=F7; AltName: Full=Phosphatidylcholine 2-acylhydrolase; AltName: Full=Phospholipase A2 inhibitor; AltName: Full=S4; AltName: Full=Viperotoxin F; AltName: Full=Viperotoxin non-tox	491	15411	21	9	4	4	44.2	4.51	4461	1	1	1	773.685	2318.03	3	2318	0.0336	0	90.62	9.9e-07	K	EVVHSYAIYGCYCGWGGQGR	A	2 Carbamidomethyl (C)	0.00000000001010000000.0	Cmpd 439, AutoMSn(773.6850), 20.2 min
1	gi|400714	RecName: Full=Acidic phospholipase A2 RV-7; Short=svPLA2; AltName: Full=F7; AltName: Full=Phosphatidylcholine 2-acylhydrolase; AltName: Full=Phospholipase A2 inhibitor; AltName: Full=S4; AltName: Full=Viperotoxin F; AltName: Full=Viperotoxin non-tox	491	15411	21	9	4	4	44.2	4.51	4667	1	1	1	869.069	2604.18	3	2604.16	0.0208	1	85.36	3.1e-06	K	TGKEVVHSYAIYGCYCGWGGQGR	A	2 Carbamidomethyl (C)	0.00000000000001010000000.0	Cmpd 362, AutoMSn(869.0688), 18.5 min
1	gi|400714	RecName: Full=Acidic phospholipase A2 RV-7; Short=svPLA2; AltName: Full=F7; AltName: Full=Phosphatidylcholine 2-acylhydrolase; AltName: Full=Phospholipase A2 inhibitor; AltName: Full=S4; AltName: Full=Viperotoxin F; AltName: Full=Viperotoxin non-tox	491	15411	21	9	4	4	44.2	4.51	4668	1	1	1	869.072	2604.19	3	2604.16	0.0307	1	83.37	4.8e-06	K	TGKEVVHSYAIYGCYCGWGGQGR	A	2 Carbamidomethyl (C)	0.00000000000001010000000.0	Cmpd 365, AutoMSn(869.0721), 18.6 min
1	gi|400714	RecName: Full=Acidic phospholipase A2 RV-7; Short=svPLA2; AltName: Full=F7; AltName: Full=Phosphatidylcholine 2-acylhydrolase; AltName: Full=Phospholipase A2 inhibitor; AltName: Full=S4; AltName: Full=Viperotoxin F; AltName: Full=Viperotoxin non-tox	491	15411	21	9	4	4	44.2	4.51	4669	1	1	1	869.073	2604.2	3	2604.16	0.033	1	69.83	0.00011	K	TGKEVVHSYAIYGCYCGWGGQGR	A	2 Carbamidomethyl (C)	0.00000000000001010000000.0	Cmpd 367, AutoMSn(869.0729), 18.6 min
1	gi|400714	RecName: Full=Acidic phospholipase A2 RV-7; Short=svPLA2; AltName: Full=F7; AltName: Full=Phosphatidylcholine 2-acylhydrolase; AltName: Full=Phospholipase A2 inhibitor; AltName: Full=S4; AltName: Full=Viperotoxin F; AltName: Full=Viperotoxin non-tox	491	15411	21	9	4	4	44.2	4.51	4703	1	1	1	1335.58	2669.15	2	2669.14	0.0112	0	57.61	0.0021	K	TATYSYSFENGDIVCGDNDLCLR	T	2 Carbamidomethyl (C)	0.00000000000000100000100.0	Cmpd 582, AutoMSn(1335.5816), 23.5 min
1	gi|400714	RecName: Full=Acidic phospholipase A2 RV-7; Short=svPLA2; AltName: Full=F7; AltName: Full=Phosphatidylcholine 2-acylhydrolase; AltName: Full=Phospholipase A2 inhibitor; AltName: Full=S4; AltName: Full=Viperotoxin F; AltName: Full=Viperotoxin non-tox	491	15411	21	9	4	4	44.2	4.51	4704	1	1	1	1335.58	2669.15	2	2669.14	0.0132	0	52.2	0.0071	K	TATYSYSFENGDIVCGDNDLCLR	T	2 Carbamidomethyl (C)	0.00000000000000100000100.0	Cmpd 579, AutoMSn(1335.5825), 23.4 min
1	gi|400714	RecName: Full=Acidic phospholipase A2 RV-7; Short=svPLA2; AltName: Full=F7; AltName: Full=Phosphatidylcholine 2-acylhydrolase; AltName: Full=Phospholipase A2 inhibitor; AltName: Full=S4; AltName: Full=Viperotoxin F; AltName: Full=Viperotoxin non-tox	491	15411	21	9	4	4	44.2	4.51	4705	1	1	1	1335.58	2669.15	2	2669.14	0.0149	0	55.32	0.0035	K	TATYSYSFENGDIVCGDNDLCLR	T	2 Carbamidomethyl (C)	0.00000000000000100000100.0	Cmpd 603, AutoMSn(1335.5834), 24.0 min
1	gi|400714	RecName: Full=Acidic phospholipase A2 RV-7; Short=svPLA2; AltName: Full=F7; AltName: Full=Phosphatidylcholine 2-acylhydrolase; AltName: Full=Phospholipase A2 inhibitor; AltName: Full=S4; AltName: Full=Viperotoxin F; AltName: Full=Viperotoxin non-tox	491	15411	21	9	4	4	44.2	4.51	4706	7	1	1	1335.59	2669.16	2	2669.14	0.0185	0	36.12	0.28	K	TATYSYSFENGDIVCGDNDLCLR	T	2 Carbamidomethyl (C)	0.00000000000000100000100.0	Cmpd 577, AutoMSn(1335.5852), 23.4 min
1	gi|400714	RecName: Full=Acidic phospholipase A2 RV-7; Short=svPLA2; AltName: Full=F7; AltName: Full=Phosphatidylcholine 2-acylhydrolase; AltName: Full=Phospholipase A2 inhibitor; AltName: Full=S4; AltName: Full=Viperotoxin F; AltName: Full=Viperotoxin non-tox	491	15411	21	9	4	4	44.2	4.51	4712	1	1	1	890.73	2669.17	3	2669.14	0.0297	0	133.21	5.4e-11	K	TATYSYSFENGDIVCGDNDLCLR	T	2 Carbamidomethyl (C)	0.00000000000000100000100.0	Cmpd 581, AutoMSn(890.7296), 23.5 min
1	gi|400714	RecName: Full=Acidic phospholipase A2 RV-7; Short=svPLA2; AltName: Full=F7; AltName: Full=Phosphatidylcholine 2-acylhydrolase; AltName: Full=Phospholipase A2 inhibitor; AltName: Full=S4; AltName: Full=Viperotoxin F; AltName: Full=Viperotoxin non-tox	491	15411	21	9	4	4	44.2	4.51	4713	1	1	1	890.73	2669.17	3	2669.14	0.0302	0	75.84	3e-05	K	TATYSYSFENGDIVCGDNDLCLR	T	2 Carbamidomethyl (C)	0.00000000000000100000100.0	Cmpd 598, AutoMSn(890.7298), 23.9 min
1	gi|400714	RecName: Full=Acidic phospholipase A2 RV-7; Short=svPLA2; AltName: Full=F7; AltName: Full=Phosphatidylcholine 2-acylhydrolase; AltName: Full=Phospholipase A2 inhibitor; AltName: Full=S4; AltName: Full=Viperotoxin F; AltName: Full=Viperotoxin non-tox	491	15411	21	9	4	4	44.2	4.51	4715	1	1	1	890.731	2669.17	3	2669.14	0.0322	0	117.85	1.9e-09	K	TATYSYSFENGDIVCGDNDLCLR	T	2 Carbamidomethyl (C)	0.00000000000000100000100.0	Cmpd 578, AutoMSn(890.7305), 23.4 min
1	gi|400714	RecName: Full=Acidic phospholipase A2 RV-7; Short=svPLA2; AltName: Full=F7; AltName: Full=Phosphatidylcholine 2-acylhydrolase; AltName: Full=Phospholipase A2 inhibitor; AltName: Full=S4; AltName: Full=Viperotoxin F; AltName: Full=Viperotoxin non-tox	491	15411	21	9	4	4	44.2	4.51	4721	1	1	1	890.732	2669.18	3	2669.14	0.0379	0	46.93	0.023	K	TATYSYSFENGDIVCGDNDLCLR	T	2 Carbamidomethyl (C)	0.00000000000000100000100.0	Cmpd 371, AutoMSn(890.7324), 23.6 min
1	gi|400714	RecName: Full=Acidic phospholipase A2 RV-7; Short=svPLA2; AltName: Full=F7; AltName: Full=Phosphatidylcholine 2-acylhydrolase; AltName: Full=Phospholipase A2 inhibitor; AltName: Full=S4; AltName: Full=Viperotoxin F; AltName: Full=Viperotoxin non-tox	491	15411	21	9	4	4	44.2	4.51	4722	2	1	1	890.733	2669.18	3	2669.14	0.0394	0	43.03	0.055	K	TATYSYSFENGDIVCGDNDLCLR	T	2 Carbamidomethyl (C)	0.00000000000000100000100.0	Cmpd 369, AutoMSn(890.7329), 23.5 min
1	gi|400714	RecName: Full=Acidic phospholipase A2 RV-7; Short=svPLA2; AltName: Full=F7; AltName: Full=Phosphatidylcholine 2-acylhydrolase; AltName: Full=Phospholipase A2 inhibitor; AltName: Full=S4; AltName: Full=Viperotoxin F; AltName: Full=Viperotoxin non-tox	491	15411	21	9	4	4	44.2	4.51	4723	1	1	1	890.734	2669.18	3	2669.14	0.0429	0	64.71	0.00037	K	TATYSYSFENGDIVCGDNDLCLR	T	2 Carbamidomethyl (C)	0.00000000000000100000100.0	Cmpd 576, AutoMSn(890.7340), 23.4 min	emPAI	1.7
2	gi|136429	RecName: Full=Trypsin; Flags: Precursor [Sus scrofa]	295	24394	62	28	2	2	7.8	7	1052	1	1	1	421.76	841.506	2	841.502	0.0039	0	53.94	0.0061	R	VATVSLPR	S			Cmpd 179, AutoMSn(421.7603), 17.0 min
2	gi|136429	RecName: Full=Trypsin; Flags: Precursor [Sus scrofa]	295	24394	62	28	2	2	7.8	7	1053	1	1	1	421.761	841.507	2	841.502	0.0045	0	74.88	4.9e-05	R	VATVSLPR	S			Cmpd 184, AutoMSn(421.7606), 17.1 min
2	gi|136429	RecName: Full=Trypsin; Flags: Precursor [Sus scrofa]	295	24394	62	28	2	2	7.8	7	1055	1	1	1	421.762	841.509	2	841.502	0.0066	0	56.49	0.0034	R	VATVSLPR	S			Cmpd 71, AutoMSn(421.7616), 17.0 min
2	gi|136429	RecName: Full=Trypsin; Flags: Precursor [Sus scrofa]	295	24394	62	28	2	2	7.8	7	1056	1	1	1	421.762	841.509	2	841.502	0.0066	0	74.8	5e-05	R	VATVSLPR	S			Cmpd 134, AutoMSn(421.7616), 17.1 min
2	gi|136429	RecName: Full=Trypsin; Flags: Precursor [Sus scrofa]	295	24394	62	28	2	2	7.8	7	1057	1	1	1	421.762	841.509	2	841.502	0.0072	0	75.03	4.8e-05	R	VATVSLPR	S			Cmpd 73, AutoMSn(421.7619), 17.0 min
2	gi|136429	RecName: Full=Trypsin; Flags: Precursor [Sus scrofa]	295	24394	62	28	2	2	7.8	7	1060	1	1	1	421.762	841.509	2	841.502	0.0073	0	56.96	0.0031	R	VATVSLPR	S			Cmpd 181, AutoMSn(421.7620), 17.1 min
2	gi|136429	RecName: Full=Trypsin; Flags: Precursor [Sus scrofa]	295	24394	62	28	2	2	7.8	7	1061	1	1	1	421.762	841.509	2	841.502	0.0073	0	53.98	0.0061	R	VATVSLPR	S			Cmpd 261, AutoMSn(421.7620), 17.2 min
2	gi|136429	RecName: Full=Trypsin; Flags: Precursor [Sus scrofa]	295	24394	62	28	2	2	7.8	7	1062	1	1	1	421.762	841.51	2	841.502	0.0074	0	74.72	5.1e-05	R	VATVSLPR	S			Cmpd 76, AutoMSn(421.7621), 17.1 min
2	gi|136429	RecName: Full=Trypsin; Flags: Precursor [Sus scrofa]	295	24394	62	28	2	2	7.8	7	1063	1	1	1	421.762	841.51	2	841.502	0.0076	0	74.95	4.9e-05	R	VATVSLPR	S			Cmpd 126, AutoMSn(421.7621), 17.0 min
2	gi|136429	RecName: Full=Trypsin; Flags: Precursor [Sus scrofa]	295	24394	62	28	2	2	7.8	7	1064	1	1	1	421.762	841.51	2	841.502	0.0077	0	57.72	0.0026	R	VATVSLPR	S			Cmpd 299, AutoMSn(421.7622), 17.0 min
2	gi|136429	RecName: Full=Trypsin; Flags: Precursor [Sus scrofa]	295	24394	62	28	2	2	7.8	7	1065	1	1	1	421.762	841.51	2	841.502	0.0079	0	69.89	0.00016	R	VATVSLPR	S			Cmpd 76, AutoMSn(421.7623), 17.1 min
2	gi|136429	RecName: Full=Trypsin; Flags: Precursor [Sus scrofa]	295	24394	62	28	2	2	7.8	7	1066	1	1	1	421.762	841.51	2	841.502	0.008	0	58.65	0.0021	R	VATVSLPR	S			Cmpd 33, AutoMSn(421.7624), 17.0 min
2	gi|136429	RecName: Full=Trypsin; Flags: Precursor [Sus scrofa]	295	24394	62	28	2	2	7.8	7	1067	1	1	1	421.762	841.51	2	841.502	0.0083	0	55.34	0.0045	R	VATVSLPR	S			Cmpd 95, AutoMSn(421.7625), 17.1 min
2	gi|136429	RecName: Full=Trypsin; Flags: Precursor [Sus scrofa]	295	24394	62	28	2	2	7.8	7	1068	1	1	1	421.762	841.51	2	841.502	0.0083	0	61.71	0.001	R	VATVSLPR	S			Cmpd 258, AutoMSn(421.7625), 17.2 min
2	gi|136429	RecName: Full=Trypsin; Flags: Precursor [Sus scrofa]	295	24394	62	28	2	2	7.8	7	1069	1	1	1	421.763	841.511	2	841.502	0.0085	0	69.72	0.00016	R	VATVSLPR	S			Cmpd 128, AutoMSn(421.7626), 17.0 min
2	gi|136429	RecName: Full=Trypsin; Flags: Precursor [Sus scrofa]	295	24394	62	28	2	2	7.8	7	1070	1	1	1	421.763	841.511	2	841.502	0.0087	0	74.88	5e-05	R	VATVSLPR	S			Cmpd 130, AutoMSn(421.7627), 17.1 min
2	gi|136429	RecName: Full=Trypsin; Flags: Precursor [Sus scrofa]	295	24394	62	28	2	2	7.8	7	1071	1	1	1	421.763	841.511	2	841.502	0.0091	0	74.68	5.2e-05	R	VATVSLPR	S			Cmpd 127, AutoMSn(421.7629), 17.0 min
2	gi|136429	RecName: Full=Trypsin; Flags: Precursor [Sus scrofa]	295	24394	62	28	2	2	7.8	7	1072	1	1	1	421.763	841.511	2	841.502	0.0094	0	74.78	5.1e-05	R	VATVSLPR	S			Cmpd 302, AutoMSn(421.7630), 17.1 min
2	gi|136429	RecName: Full=Trypsin; Flags: Precursor [Sus scrofa]	295	24394	62	28	2	2	7.8	7	1073	1	1	1	421.763	841.512	2	841.502	0.0095	0	74.88	5e-05	R	VATVSLPR	S			Cmpd 94, AutoMSn(421.7631), 17.0 min
2	gi|136429	RecName: Full=Trypsin; Flags: Precursor [Sus scrofa]	295	24394	62	28	2	2	7.8	7	1076	1	1	1	422.093	842.172	2	841.502	0.6697	0	75.01	9.7e-05	R	VATVSLPR	S			Cmpd 138, AutoMSn(422.0932), 17.1 min
2	gi|136429	RecName: Full=Trypsin; Flags: Precursor [Sus scrofa]	295	24394	62	28	2	2	7.8	7	1560	1	1	1	523.287	1044.56	2	1044.56	0.0037	0	84.52	6.4e-06	K	LSSPATLNSR	V			Cmpd 53, AutoMSn(523.2873), 15.4 min
2	gi|136429	RecName: Full=Trypsin; Flags: Precursor [Sus scrofa]	295	24394	62	28	2	2	7.8	7	1561	1	1	1	523.288	1044.56	2	1044.56	0.0041	0	75.29	5.3e-05	K	LSSPATLNSR	V			Cmpd 51, AutoMSn(523.2875), 15.6 min
2	gi|136429	RecName: Full=Trypsin; Flags: Precursor [Sus scrofa]	295	24394	62	28	2	2	7.8	7	1564	1	1	1	523.288	1044.56	2	1044.56	0.0056	0	80.05	1.8e-05	K	LSSPATLNSR	V			Cmpd 54, AutoMSn(523.2882), 15.4 min
2	gi|136429	RecName: Full=Trypsin; Flags: Precursor [Sus scrofa]	295	24394	62	28	2	2	7.8	7	1565	1	1	1	523.288	1044.56	2	1044.56	0.0056	0	70.99	0.00014	K	LSSPATLNSR	V			Cmpd 55, AutoMSn(523.2883), 15.4 min
2	gi|136429	RecName: Full=Trypsin; Flags: Precursor [Sus scrofa]	295	24394	62	28	2	2	7.8	7	1566	1	1	1	523.288	1044.56	2	1044.56	0.0057	0	67.12	0.00035	K	LSSPATLNSR	V			Cmpd 63, AutoMSn(523.2883), 15.3 min
2	gi|136429	RecName: Full=Trypsin; Flags: Precursor [Sus scrofa]	295	24394	62	28	2	2	7.8	7	1567	1	1	1	523.288	1044.56	2	1044.56	0.0062	0	75.9	4.6e-05	K	LSSPATLNSR	V			Cmpd 52, AutoMSn(523.2885), 15.3 min
2	gi|136429	RecName: Full=Trypsin; Flags: Precursor [Sus scrofa]	295	24394	62	28	2	2	7.8	7	1568	1	1	1	523.289	1044.56	2	1044.56	0.0063	0	98.8	2.4e-07	K	LSSPATLNSR	V			Cmpd 106, AutoMSn(523.2886), 15.4 min
2	gi|136429	RecName: Full=Trypsin; Flags: Precursor [Sus scrofa]	295	24394	62	28	2	2	7.8	7	1569	1	1	1	523.289	1044.56	2	1044.56	0.0063	0	84.81	5.9e-06	K	LSSPATLNSR	V			Cmpd 66, AutoMSn(523.2886), 15.4 min
2	gi|136429	RecName: Full=Trypsin; Flags: Precursor [Sus scrofa]	295	24394	62	28	2	2	7.8	7	1570	1	1	1	523.289	1044.56	2	1044.56	0.0066	0	56.04	0.0045	K	LSSPATLNSR	V			Cmpd 19, AutoMSn(523.2887), 15.3 min
2	gi|136429	RecName: Full=Trypsin; Flags: Precursor [Sus scrofa]	295	24394	62	28	2	2	7.8	7	1571	1	1	1	523.289	1044.56	2	1044.56	0.0066	0	51.26	0.013	K	LSSPATLNSR	V			Cmpd 51, AutoMSn(523.2887), 15.3 min
2	gi|136429	RecName: Full=Trypsin; Flags: Precursor [Sus scrofa]	295	24394	62	28	2	2	7.8	7	1572	1	1	1	523.289	1044.56	2	1044.56	0.0068	0	72.47	0.0001	K	LSSPATLNSR	V			Cmpd 47, AutoMSn(523.2888), 15.4 min
2	gi|136429	RecName: Full=Trypsin; Flags: Precursor [Sus scrofa]	295	24394	62	28	2	2	7.8	7	1573	1	1	1	523.289	1044.56	2	1044.56	0.0071	0	60.43	0.0016	K	LSSPATLNSR	V			Cmpd 52, AutoMSn(523.2890), 15.7 min
2	gi|136429	RecName: Full=Trypsin; Flags: Precursor [Sus scrofa]	295	24394	62	28	2	2	7.8	7	1574	1	1	1	523.289	1044.56	2	1044.56	0.0071	0	59.13	0.0022	K	LSSPATLNSR	V			Cmpd 52, AutoMSn(523.2890), 15.5 min
2	gi|136429	RecName: Full=Trypsin; Flags: Precursor [Sus scrofa]	295	24394	62	28	2	2	7.8	7	1575	1	1	1	523.289	1044.56	2	1044.56	0.0071	0	75.56	5e-05	K	LSSPATLNSR	V			Cmpd 48, AutoMSn(523.2890), 15.5 min
2	gi|136429	RecName: Full=Trypsin; Flags: Precursor [Sus scrofa]	295	24394	62	28	2	2	7.8	7	1576	1	1	1	523.289	1044.56	2	1044.56	0.0074	0	79.63	2e-05	K	LSSPATLNSR	V			Cmpd 69, AutoMSn(523.2891), 15.3 min
2	gi|136429	RecName: Full=Trypsin; Flags: Precursor [Sus scrofa]	295	24394	62	28	2	2	7.8	7	1577	1	1	1	523.289	1044.56	2	1044.56	0.0075	0	67.42	0.00033	K	LSSPATLNSR	V			Cmpd 110, AutoMSn(523.2892), 15.4 min
2	gi|136429	RecName: Full=Trypsin; Flags: Precursor [Sus scrofa]	295	24394	62	28	2	2	7.8	7	1579	1	1	1	523.289	1044.56	2	1044.56	0.0081	0	92.95	9.1e-07	K	LSSPATLNSR	V			Cmpd 65, AutoMSn(523.2895), 15.4 min
2	gi|136429	RecName: Full=Trypsin; Flags: Precursor [Sus scrofa]	295	24394	62	28	2	2	7.8	7	1580	1	1	1	523.29	1044.56	2	1044.56	0.0083	0	87.76	3e-06	K	LSSPATLNSR	V			Cmpd 67, AutoMSn(523.2896), 15.4 min
2	gi|136429	RecName: Full=Trypsin; Flags: Precursor [Sus scrofa]	295	24394	62	28	2	2	7.8	7	1582	1	1	1	523.29	1044.57	2	1044.56	0.0091	0	65.05	0.00056	K	LSSPATLNSR	V			Cmpd 64, AutoMSn(523.2900), 15.3 min
2	gi|136429	RecName: Full=Trypsin; Flags: Precursor [Sus scrofa]	295	24394	62	28	2	2	7.8	7	1584	1	1	1	523.29	1044.57	2	1044.56	0.0092	0	74.7	6.1e-05	K	LSSPATLNSR	V			Cmpd 87, AutoMSn(523.2900), 15.4 min
2	gi|136429	RecName: Full=Trypsin; Flags: Precursor [Sus scrofa]	295	24394	62	28	2	2	7.8	7	1585	1	1	1	523.29	1044.57	2	1044.56	0.0092	0	70.61	0.00016	K	LSSPATLNSR	V			Cmpd 57, AutoMSn(523.2901), 15.5 min
2	gi|136429	RecName: Full=Trypsin; Flags: Precursor [Sus scrofa]	295	24394	62	28	2	2	7.8	7	1586	1	1	1	523.29	1044.57	2	1044.56	0.0092	0	65.76	0.00048	K	LSSPATLNSR	V			Cmpd 50, AutoMSn(523.2901), 15.5 min
2	gi|136429	RecName: Full=Trypsin; Flags: Precursor [Sus scrofa]	295	24394	62	28	2	2	7.8	7	1587	1	1	1	523.29	1044.57	2	1044.56	0.0093	0	75.71	4.8e-05	K	LSSPATLNSR	V			Cmpd 22, AutoMSn(523.2901), 15.4 min
2	gi|136429	RecName: Full=Trypsin; Flags: Precursor [Sus scrofa]	295	24394	62	28	2	2	7.8	7	1588	1	1	1	523.29	1044.57	2	1044.56	0.0094	0	59.68	0.0019	K	LSSPATLNSR	V			Cmpd 53, AutoMSn(523.2902), 15.6 min
2	gi|136429	RecName: Full=Trypsin; Flags: Precursor [Sus scrofa]	295	24394	62	28	2	2	7.8	7	1589	1	1	1	523.29	1044.57	2	1044.56	0.0095	0	71.14	0.00014	K	LSSPATLNSR	V			Cmpd 49, AutoMSn(523.2902), 15.6 min
2	gi|136429	RecName: Full=Trypsin; Flags: Precursor [Sus scrofa]	295	24394	62	28	2	2	7.8	7	1590	1	1	1	523.29	1044.57	2	1044.56	0.01	0	70.57	0.00016	K	LSSPATLNSR	V			Cmpd 70, AutoMSn(523.2904), 15.4 min
2	gi|136429	RecName: Full=Trypsin; Flags: Precursor [Sus scrofa]	295	24394	62	28	2	2	7.8	7	1591	1	1	1	523.29	1044.57	2	1044.56	0.01	0	70.53	0.00016	K	LSSPATLNSR	V			Cmpd 51, AutoMSn(523.2905), 15.5 min
2	gi|136429	RecName: Full=Trypsin; Flags: Precursor [Sus scrofa]	295	24394	62	28	2	2	7.8	7	1592	1	1	1	523.29	1044.57	2	1044.56	0.0101	0	64.73	0.00061	K	LSSPATLNSR	V			Cmpd 230, AutoMSn(523.2905), 15.5 min
2	gi|136429	RecName: Full=Trypsin; Flags: Precursor [Sus scrofa]	295	24394	62	28	2	2	7.8	7	1593	1	1	1	523.291	1044.57	2	1044.56	0.0102	0	68.56	0.00025	K	LSSPATLNSR	V			Cmpd 68, AutoMSn(523.2906), 15.5 min
2	gi|136429	RecName: Full=Trypsin; Flags: Precursor [Sus scrofa]	295	24394	62	28	2	2	7.8	7	1594	1	1	1	523.291	1044.57	2	1044.56	0.0104	0	79.49	2e-05	K	LSSPATLNSR	V			Cmpd 23, AutoMSn(523.2906), 15.5 min
2	gi|136429	RecName: Full=Trypsin; Flags: Precursor [Sus scrofa]	295	24394	62	28	2	2	7.8	7	1595	1	1	1	523.291	1044.57	2	1044.56	0.0106	0	62.87	0.00093	K	LSSPATLNSR	V			Cmpd 68, AutoMSn(523.2907), 15.3 min
2	gi|136429	RecName: Full=Trypsin; Flags: Precursor [Sus scrofa]	295	24394	62	28	2	2	7.8	7	1596	1	1	1	523.291	1044.57	2	1044.56	0.0106	0	74.91	5.8e-05	K	LSSPATLNSR	V			Cmpd 21, AutoMSn(523.2908), 15.4 min
2	gi|136429	RecName: Full=Trypsin; Flags: Precursor [Sus scrofa]	295	24394	62	28	2	2	7.8	7	1597	1	1	1	523.291	1044.57	2	1044.56	0.0107	0	51.28	0.013	K	LSSPATLNSR	V			Cmpd 46, AutoMSn(523.2908), 15.5 min
2	gi|136429	RecName: Full=Trypsin; Flags: Precursor [Sus scrofa]	295	24394	62	28	2	2	7.8	7	1599	1	1	1	523.291	1044.57	2	1044.56	0.011	0	75	5.7e-05	K	LSSPATLNSR	V			Cmpd 24, AutoMSn(523.2909), 15.5 min
2	gi|136429	RecName: Full=Trypsin; Flags: Precursor [Sus scrofa]	295	24394	62	28	2	2	7.8	7	1600	1	1	1	523.291	1044.57	2	1044.56	0.0113	0	65.31	0.00053	K	LSSPATLNSR	V			Cmpd 90, AutoMSn(523.2911), 15.4 min
2	gi|136429	RecName: Full=Trypsin; Flags: Precursor [Sus scrofa]	295	24394	62	28	2	2	7.8	7	1601	1	1	1	523.291	1044.57	2	1044.56	0.0113	0	78.22	2.7e-05	K	LSSPATLNSR	V			Cmpd 20, AutoMSn(523.2911), 15.4 min
2	gi|136429	RecName: Full=Trypsin; Flags: Precursor [Sus scrofa]	295	24394	62	28	2	2	7.8	7	1602	1	1	1	523.291	1044.57	2	1044.56	0.0118	0	76.69	3.9e-05	K	LSSPATLNSR	V			Cmpd 91, AutoMSn(523.2914), 15.5 min
2	gi|136429	RecName: Full=Trypsin; Flags: Precursor [Sus scrofa]	295	24394	62	28	2	2	7.8	7	1603	1	1	1	523.292	1044.57	2	1044.56	0.012	0	93.32	8.4e-07	K	LSSPATLNSR	V			Cmpd 71, AutoMSn(523.2915), 15.4 min
2	gi|136429	RecName: Full=Trypsin; Flags: Precursor [Sus scrofa]	295	24394	62	28	2	2	7.8	7	1604	1	1	1	523.292	1044.57	2	1044.56	0.0125	0	84.7	6.1e-06	K	LSSPATLNSR	V			Cmpd 48, AutoMSn(523.2917), 15.4 min
2	gi|136429	RecName: Full=Trypsin; Flags: Precursor [Sus scrofa]	295	24394	62	28	2	2	7.8	7	1605	1	1	1	523.292	1044.57	2	1044.56	0.013	0	79.74	1.9e-05	K	LSSPATLNSR	V			Cmpd 47, AutoMSn(523.2920), 15.5 min
2	gi|136429	RecName: Full=Trypsin; Flags: Precursor [Sus scrofa]	295	24394	62	28	2	2	7.8	7	1606	1	1	1	523.292	1044.57	2	1044.56	0.0137	0	85	5.7e-06	K	LSSPATLNSR	V			Cmpd 50, AutoMSn(523.2923), 15.6 min
2	gi|136429	RecName: Full=Trypsin; Flags: Precursor [Sus scrofa]	295	24394	62	28	2	2	7.8	7	1607	1	1	1	523.293	1044.57	2	1044.56	0.0141	0	60.43	0.0016	K	LSSPATLNSR	V			Cmpd 69, AutoMSn(523.2925), 15.5 min	emPAI	0.29
3	gi|251204	coagulation factor X activating enzyme heavy chain, RVV-X-heavy chain=metalloproteinase with disintegrin (platelet aggregation inhibitor)-like and C-type lectin-like domains [Vipera russelli=Russell~s viper, Siamensis, venom, Peptide, 429 aa]	541	47943	81	6	15	3	28.9	7.63	1479	8	1	0	503.283	1004.55	2	1004.54	0.0071	1	48.96	0.024	K	IKTAGTVCR	T	Carbamidomethyl (C)	0.000000010.0	Cmpd 38, AutoMSn(503.2827), 11.5 min
3	gi|251204	coagulation factor X activating enzyme heavy chain, RVV-X-heavy chain=metalloproteinase with disintegrin (platelet aggregation inhibitor)-like and C-type lectin-like domains [Vipera russelli=Russell~s viper, Siamensis, venom, Peptide, 429 aa]	541	47943	81	6	15	3	28.9	7.63	1480	2	1	0	503.283	1004.55	2	1004.54	0.0072	1	46.53	0.041	K	IKTAGTVCR	T	Carbamidomethyl (C)	0.000000010.0	Cmpd 43, AutoMSn(503.2828), 11.7 min
3	gi|251204	coagulation factor X activating enzyme heavy chain, RVV-X-heavy chain=metalloproteinase with disintegrin (platelet aggregation inhibitor)-like and C-type lectin-like domains [Vipera russelli=Russell~s viper, Siamensis, venom, Peptide, 429 aa]	541	47943	81	6	15	3	28.9	7.63	1481	1	1	0	503.283	1004.55	2	1004.54	0.0075	1	55.08	0.0058	K	IKTAGTVCR	T	Carbamidomethyl (C)	0.000000010.0	Cmpd 40, AutoMSn(503.2829), 11.6 min
3	gi|251204	coagulation factor X activating enzyme heavy chain, RVV-X-heavy chain=metalloproteinase with disintegrin (platelet aggregation inhibitor)-like and C-type lectin-like domains [Vipera russelli=Russell~s viper, Siamensis, venom, Peptide, 429 aa]	541	47943	81	6	15	3	28.9	7.63	1482	1	1	0	503.283	1004.55	2	1004.54	0.0081	1	40.3	0.17	K	IKTAGTVCR	T	Carbamidomethyl (C)	0.000000010.0	Cmpd 42, AutoMSn(503.2832), 11.6 min
3	gi|251204	coagulation factor X activating enzyme heavy chain, RVV-X-heavy chain=metalloproteinase with disintegrin (platelet aggregation inhibitor)-like and C-type lectin-like domains [Vipera russelli=Russell~s viper, Siamensis, venom, Peptide, 429 aa]	541	47943	81	6	15	3	28.9	7.63	1483	1	1	0	503.283	1004.55	2	1004.54	0.0085	1	44.01	0.074	K	IKTAGTVCR	T	Carbamidomethyl (C)	0.000000010.0	Cmpd 41, AutoMSn(503.2834), 11.6 min
3	gi|251204	coagulation factor X activating enzyme heavy chain, RVV-X-heavy chain=metalloproteinase with disintegrin (platelet aggregation inhibitor)-like and C-type lectin-like domains [Vipera russelli=Russell~s viper, Siamensis, venom, Peptide, 429 aa]	541	47943	81	6	15	3	28.9	7.63	1486	9	1	0	503.284	1004.55	2	1004.54	0.0101	1	32.78	0.98	K	IKTAGTVCR	T	Carbamidomethyl (C)	0.000000010.0	Cmpd 37, AutoMSn(503.2842), 11.4 min
3	gi|251204	coagulation factor X activating enzyme heavy chain, RVV-X-heavy chain=metalloproteinase with disintegrin (platelet aggregation inhibitor)-like and C-type lectin-like domains [Vipera russelli=Russell~s viper, Siamensis, venom, Peptide, 429 aa]	541	47943	81	6	15	3	28.9	7.63	1487	1	1	0	503.284	1004.55	2	1004.54	0.0102	1	58.93	0.0024	K	IKTAGTVCR	T	Carbamidomethyl (C)	0.000000010.0	Cmpd 39, AutoMSn(503.2843), 11.5 min
3	gi|251204	coagulation factor X activating enzyme heavy chain, RVV-X-heavy chain=metalloproteinase with disintegrin (platelet aggregation inhibitor)-like and C-type lectin-like domains [Vipera russelli=Russell~s viper, Siamensis, venom, Peptide, 429 aa]	541	47943	81	6	15	3	28.9	7.63	1511	1	1	0	513.216	1024.42	2	1024.41	0.0097	0	48.52	0.022	K	GSYYGYCR	K	Carbamidomethyl (C)	0.00000010.0	Cmpd 156, AutoMSn(513.2158), 14.9 min
3	gi|251204	coagulation factor X activating enzyme heavy chain, RVV-X-heavy chain=metalloproteinase with disintegrin (platelet aggregation inhibitor)-like and C-type lectin-like domains [Vipera russelli=Russell~s viper, Siamensis, venom, Peptide, 429 aa]	541	47943	81	6	15	3	28.9	7.63	1518	1	1	0	514.268	1026.52	2	1026.52	0.0038	0	50.52	0.014	K	IPCAPQDVK	C	Carbamidomethyl (C)	0.001000000.0	Cmpd 187, AutoMSn(514.2676), 15.6 min
3	gi|251204	coagulation factor X activating enzyme heavy chain, RVV-X-heavy chain=metalloproteinase with disintegrin (platelet aggregation inhibitor)-like and C-type lectin-like domains [Vipera russelli=Russell~s viper, Siamensis, venom, Peptide, 429 aa]	541	47943	81	6	15	3	28.9	7.63	1519	2	1	0	514.268	1026.52	2	1026.52	0.0053	0	44.25	0.059	K	IPCAPQDVK	C	Carbamidomethyl (C)	0.001000000.0	Cmpd 184, AutoMSn(514.2683), 15.5 min
3	gi|251204	coagulation factor X activating enzyme heavy chain, RVV-X-heavy chain=metalloproteinase with disintegrin (platelet aggregation inhibitor)-like and C-type lectin-like domains [Vipera russelli=Russell~s viper, Siamensis, venom, Peptide, 429 aa]	541	47943	81	6	15	3	28.9	7.63	1520	3	1	0	514.27	1026.53	2	1026.52	0.0082	0	49.98	0.016	K	IPCAPQDVK	C	Carbamidomethyl (C)	0.001000000.0	Cmpd 182, AutoMSn(514.2698), 15.4 min
3	gi|251204	coagulation factor X activating enzyme heavy chain, RVV-X-heavy chain=metalloproteinase with disintegrin (platelet aggregation inhibitor)-like and C-type lectin-like domains [Vipera russelli=Russell~s viper, Siamensis, venom, Peptide, 429 aa]	541	47943	81	6	15	3	28.9	7.63	1521	1	1	0	514.271	1026.53	2	1026.52	0.0107	0	43.9	0.064	K	IPCAPQDVK	C	Carbamidomethyl (C)	0.001000000.0	Cmpd 88, AutoMSn(514.2710), 15.4 min
3	gi|251204	coagulation factor X activating enzyme heavy chain, RVV-X-heavy chain=metalloproteinase with disintegrin (platelet aggregation inhibitor)-like and C-type lectin-like domains [Vipera russelli=Russell~s viper, Siamensis, venom, Peptide, 429 aa]	541	47943	81	6	15	3	28.9	7.63	1879	1	1	1	560.786	1119.56	2	1119.55	0.0076	0	76.99	3.5e-05	R	LFCLNNSPR	N	Carbamidomethyl (C)	0.001000000.0	Cmpd 321, AutoMSn(560.7858), 18.6 min
3	gi|251204	coagulation factor X activating enzyme heavy chain, RVV-X-heavy chain=metalloproteinase with disintegrin (platelet aggregation inhibitor)-like and C-type lectin-like domains [Vipera russelli=Russell~s viper, Siamensis, venom, Peptide, 429 aa]	541	47943	81	6	15	3	28.9	7.63	1880	1	1	1	560.786	1119.56	2	1119.55	0.0076	0	64.81	0.00058	R	LFCLNNSPR	N	Carbamidomethyl (C)	0.001000000.0	Cmpd 195, AutoMSn(560.7858), 18.7 min
3	gi|251204	coagulation factor X activating enzyme heavy chain, RVV-X-heavy chain=metalloproteinase with disintegrin (platelet aggregation inhibitor)-like and C-type lectin-like domains [Vipera russelli=Russell~s viper, Siamensis, venom, Peptide, 429 aa]	541	47943	81	6	15	3	28.9	7.63	1881	1	1	1	560.786	1119.56	2	1119.55	0.008	0	77.63	3e-05	R	LFCLNNSPR	N	Carbamidomethyl (C)	0.001000000.0	Cmpd 196, AutoMSn(560.7860), 18.7 min
3	gi|251204	coagulation factor X activating enzyme heavy chain, RVV-X-heavy chain=metalloproteinase with disintegrin (platelet aggregation inhibitor)-like and C-type lectin-like domains [Vipera russelli=Russell~s viper, Siamensis, venom, Peptide, 429 aa]	541	47943	81	6	15	3	28.9	7.63	1882	1	1	1	560.786	1119.56	2	1119.55	0.008	0	50.1	0.017	R	LFCLNNSPR	N	Carbamidomethyl (C)	0.001000000.0	Cmpd 193, AutoMSn(560.7860), 18.6 min
3	gi|251204	coagulation factor X activating enzyme heavy chain, RVV-X-heavy chain=metalloproteinase with disintegrin (platelet aggregation inhibitor)-like and C-type lectin-like domains [Vipera russelli=Russell~s viper, Siamensis, venom, Peptide, 429 aa]	541	47943	81	6	15	3	28.9	7.63	1883	1	1	1	560.786	1119.56	2	1119.55	0.0081	0	62.8	0.00092	R	LFCLNNSPR	N	Carbamidomethyl (C)	0.001000000.0	Cmpd 199, AutoMSn(560.7861), 18.8 min
3	gi|251204	coagulation factor X activating enzyme heavy chain, RVV-X-heavy chain=metalloproteinase with disintegrin (platelet aggregation inhibitor)-like and C-type lectin-like domains [Vipera russelli=Russell~s viper, Siamensis, venom, Peptide, 429 aa]	541	47943	81	6	15	3	28.9	7.63	1884	1	1	1	560.786	1119.56	2	1119.55	0.0083	0	70.34	0.00016	R	LFCLNNSPR	N	Carbamidomethyl (C)	0.001000000.0	Cmpd 197, AutoMSn(560.7862), 18.7 min
3	gi|251204	coagulation factor X activating enzyme heavy chain, RVV-X-heavy chain=metalloproteinase with disintegrin (platelet aggregation inhibitor)-like and C-type lectin-like domains [Vipera russelli=Russell~s viper, Siamensis, venom, Peptide, 429 aa]	541	47943	81	6	15	3	28.9	7.63	1885	1	1	1	560.786	1119.56	2	1119.55	0.0086	0	67.29	0.00033	R	LFCLNNSPR	N	Carbamidomethyl (C)	0.001000000.0	Cmpd 192, AutoMSn(560.7863), 18.6 min
3	gi|251204	coagulation factor X activating enzyme heavy chain, RVV-X-heavy chain=metalloproteinase with disintegrin (platelet aggregation inhibitor)-like and C-type lectin-like domains [Vipera russelli=Russell~s viper, Siamensis, venom, Peptide, 429 aa]	541	47943	81	6	15	3	28.9	7.63	1886	1	1	1	560.786	1119.56	2	1119.55	0.0086	0	64.59	0.00061	R	LFCLNNSPR	N	Carbamidomethyl (C)	0.001000000.0	Cmpd 198, AutoMSn(560.7863), 18.8 min
3	gi|251204	coagulation factor X activating enzyme heavy chain, RVV-X-heavy chain=metalloproteinase with disintegrin (platelet aggregation inhibitor)-like and C-type lectin-like domains [Vipera russelli=Russell~s viper, Siamensis, venom, Peptide, 429 aa]	541	47943	81	6	15	3	28.9	7.63	1887	1	1	1	560.787	1119.56	2	1119.55	0.0095	0	65.95	0.00045	R	LFCLNNSPR	N	Carbamidomethyl (C)	0.001000000.0	Cmpd 194, AutoMSn(560.7868), 18.6 min
3	gi|251204	coagulation factor X activating enzyme heavy chain, RVV-X-heavy chain=metalloproteinase with disintegrin (platelet aggregation inhibitor)-like and C-type lectin-like domains [Vipera russelli=Russell~s viper, Siamensis, venom, Peptide, 429 aa]	541	47943	81	6	15	3	28.9	7.63	1888	1	1	1	560.788	1119.56	2	1119.55	0.0118	0	68.01	0.00028	R	LFCLNNSPR	N	Carbamidomethyl (C)	0.001000000.0	Cmpd 324, AutoMSn(560.7879), 18.6 min
3	gi|251204	coagulation factor X activating enzyme heavy chain, RVV-X-heavy chain=metalloproteinase with disintegrin (platelet aggregation inhibitor)-like and C-type lectin-like domains [Vipera russelli=Russell~s viper, Siamensis, venom, Peptide, 429 aa]	541	47943	81	6	15	3	28.9	7.63	1889	1	1	1	560.788	1119.56	2	1119.55	0.0123	0	78.69	2.4e-05	R	LFCLNNSPR	N	Carbamidomethyl (C)	0.001000000.0	Cmpd 327, AutoMSn(560.7882), 18.7 min
3	gi|251204	coagulation factor X activating enzyme heavy chain, RVV-X-heavy chain=metalloproteinase with disintegrin (platelet aggregation inhibitor)-like and C-type lectin-like domains [Vipera russelli=Russell~s viper, Siamensis, venom, Peptide, 429 aa]	541	47943	81	6	15	3	28.9	7.63	1891	1	1	1	560.792	1119.57	2	1119.55	0.0208	0	54.11	0.0068	R	LFCLNNSPR	N	Carbamidomethyl (C)	0.001000000.0	Cmpd 191, AutoMSn(560.7924), 18.5 min
3	gi|251204	coagulation factor X activating enzyme heavy chain, RVV-X-heavy chain=metalloproteinase with disintegrin (platelet aggregation inhibitor)-like and C-type lectin-like domains [Vipera russelli=Russell~s viper, Siamensis, venom, Peptide, 429 aa]	541	47943	81	6	15	3	28.9	7.63	1900	3	1	1	562.782	1123.55	2	1123.54	0.0045	0	51.03	0.012	R	NQCISLFGSR	A			Cmpd 264, AutoMSn(562.7817), 20.5 min
3	gi|251204	coagulation factor X activating enzyme heavy chain, RVV-X-heavy chain=metalloproteinase with disintegrin (platelet aggregation inhibitor)-like and C-type lectin-like domains [Vipera russelli=Russell~s viper, Siamensis, venom, Peptide, 429 aa]	541	47943	81	6	15	3	28.9	7.63	1901	3	1	1	562.783	1123.55	2	1123.54	0.0073	0	50.43	0.014	R	NQCISLFGSR	A			Cmpd 263, AutoMSn(562.7831), 20.5 min
3	gi|251204	coagulation factor X activating enzyme heavy chain, RVV-X-heavy chain=metalloproteinase with disintegrin (platelet aggregation inhibitor)-like and C-type lectin-like domains [Vipera russelli=Russell~s viper, Siamensis, venom, Peptide, 429 aa]	541	47943	81	6	15	3	28.9	7.63	1902	2	1	1	562.784	1123.55	2	1123.54	0.0092	0	50.43	0.014	R	NQCISLFGSR	A			Cmpd 265, AutoMSn(562.7841), 20.6 min
3	gi|251204	coagulation factor X activating enzyme heavy chain, RVV-X-heavy chain=metalloproteinase with disintegrin (platelet aggregation inhibitor)-like and C-type lectin-like domains [Vipera russelli=Russell~s viper, Siamensis, venom, Peptide, 429 aa]	541	47943	81	6	15	3	28.9	7.63	1903	3	1	1	562.784	1123.55	2	1123.54	0.0094	0	39.49	0.17	R	NQCISLFGSR	A			Cmpd 262, AutoMSn(562.7842), 20.5 min
3	gi|251204	coagulation factor X activating enzyme heavy chain, RVV-X-heavy chain=metalloproteinase with disintegrin (platelet aggregation inhibitor)-like and C-type lectin-like domains [Vipera russelli=Russell~s viper, Siamensis, venom, Peptide, 429 aa]	541	47943	81	6	15	3	28.9	7.63	1904	1	1	1	562.785	1123.56	2	1123.54	0.0109	0	48.35	0.022	R	NQCISLFGSR	A			Cmpd 261, AutoMSn(562.7849), 20.4 min
3	gi|251204	coagulation factor X activating enzyme heavy chain, RVV-X-heavy chain=metalloproteinase with disintegrin (platelet aggregation inhibitor)-like and C-type lectin-like domains [Vipera russelli=Russell~s viper, Siamensis, venom, Peptide, 429 aa]	541	47943	81	6	15	3	28.9	7.63	1905	1	1	1	562.785	1123.56	2	1123.54	0.011	0	51.16	0.012	R	NQCISLFGSR	A			Cmpd 266, AutoMSn(562.7850), 20.6 min
3	gi|251204	coagulation factor X activating enzyme heavy chain, RVV-X-heavy chain=metalloproteinase with disintegrin (platelet aggregation inhibitor)-like and C-type lectin-like domains [Vipera russelli=Russell~s viper, Siamensis, venom, Peptide, 429 aa]	541	47943	81	6	15	3	28.9	7.63	1949	2	1	1	570.757	1139.5	2	1139.49	0.0071	0	45.22	0.047	K	DSCFQENLK	G	Carbamidomethyl (C)	0.001000000.0	Cmpd 239, AutoMSn(570.7567), 16.7 min
3	gi|251204	coagulation factor X activating enzyme heavy chain, RVV-X-heavy chain=metalloproteinase with disintegrin (platelet aggregation inhibitor)-like and C-type lectin-like domains [Vipera russelli=Russell~s viper, Siamensis, venom, Peptide, 429 aa]	541	47943	81	6	15	3	28.9	7.63	1950	2	1	1	570.758	1139.5	2	1139.49	0.0094	0	45.73	0.042	K	DSCFQENLK	G	Carbamidomethyl (C)	0.001000000.0	Cmpd 236, AutoMSn(570.7578), 16.7 min
3	gi|251204	coagulation factor X activating enzyme heavy chain, RVV-X-heavy chain=metalloproteinase with disintegrin (platelet aggregation inhibitor)-like and C-type lectin-like domains [Vipera russelli=Russell~s viper, Siamensis, venom, Peptide, 429 aa]	541	47943	81	6	15	3	28.9	7.63	1951	2	1	1	570.759	1139.5	2	1139.49	0.0122	0	48.57	0.022	K	DSCFQENLK	G	Carbamidomethyl (C)	0.001000000.0	Cmpd 234, AutoMSn(570.7592), 16.6 min
3	gi|251204	coagulation factor X activating enzyme heavy chain, RVV-X-heavy chain=metalloproteinase with disintegrin (platelet aggregation inhibitor)-like and C-type lectin-like domains [Vipera russelli=Russell~s viper, Siamensis, venom, Peptide, 429 aa]	541	47943	81	6	15	3	28.9	7.63	1966	1	1	1	572.823	1143.63	2	1143.62	0.0085	1	43	0.086	K	CIFNPPLRK	D	Carbamidomethyl (C)	0.100000000.0	Cmpd 288, AutoMSn(572.8227), 17.8 min
3	gi|251204	coagulation factor X activating enzyme heavy chain, RVV-X-heavy chain=metalloproteinase with disintegrin (platelet aggregation inhibitor)-like and C-type lectin-like domains [Vipera russelli=Russell~s viper, Siamensis, venom, Peptide, 429 aa]	541	47943	81	6	15	3	28.9	7.63	1967	1	1	1	572.824	1143.63	2	1143.62	0.011	1	44.79	0.057	K	CIFNPPLRK	D	Carbamidomethyl (C)	0.100000000.0	Cmpd 283, AutoMSn(572.8239), 17.7 min
3	gi|251204	coagulation factor X activating enzyme heavy chain, RVV-X-heavy chain=metalloproteinase with disintegrin (platelet aggregation inhibitor)-like and C-type lectin-like domains [Vipera russelli=Russell~s viper, Siamensis, venom, Peptide, 429 aa]	541	47943	81	6	15	3	28.9	7.63	1968	2	1	1	572.825	1143.64	2	1143.62	0.013	1	52.74	0.0091	K	CIFNPPLRK	D	Carbamidomethyl (C)	0.100000000.0	Cmpd 287, AutoMSn(572.8249), 17.8 min
3	gi|251204	coagulation factor X activating enzyme heavy chain, RVV-X-heavy chain=metalloproteinase with disintegrin (platelet aggregation inhibitor)-like and C-type lectin-like domains [Vipera russelli=Russell~s viper, Siamensis, venom, Peptide, 429 aa]	541	47943	81	6	15	3	28.9	7.63	1969	1	1	1	382.22	1143.64	3	1143.62	0.0146	1	53.92	0.007	K	CIFNPPLRK	D	Carbamidomethyl (C)	0.100000000.0	Cmpd 285, AutoMSn(382.2196), 17.8 min
3	gi|251204	coagulation factor X activating enzyme heavy chain, RVV-X-heavy chain=metalloproteinase with disintegrin (platelet aggregation inhibitor)-like and C-type lectin-like domains [Vipera russelli=Russell~s viper, Siamensis, venom, Peptide, 429 aa]	541	47943	81	6	15	3	28.9	7.63	1970	5	1	1	382.221	1143.64	3	1143.62	0.0194	1	41.45	0.12	K	CIFNPPLRK	D	Carbamidomethyl (C)	0.100000000.0	Cmpd 293, AutoMSn(382.2212), 17.9 min
3	gi|251204	coagulation factor X activating enzyme heavy chain, RVV-X-heavy chain=metalloproteinase with disintegrin (platelet aggregation inhibitor)-like and C-type lectin-like domains [Vipera russelli=Russell~s viper, Siamensis, venom, Peptide, 429 aa]	541	47943	81	6	15	3	28.9	7.63	1971	4	1	1	382.222	1143.64	3	1143.62	0.0222	1	40.33	0.16	K	CIFNPPLRK	D	Carbamidomethyl (C)	0.100000000.0	Cmpd 282, AutoMSn(382.2221), 17.7 min
3	gi|251204	coagulation factor X activating enzyme heavy chain, RVV-X-heavy chain=metalloproteinase with disintegrin (platelet aggregation inhibitor)-like and C-type lectin-like domains [Vipera russelli=Russell~s viper, Siamensis, venom, Peptide, 429 aa]	541	47943	81	6	15	3	28.9	7.63	2020	7	1	0	578.316	1154.62	2	1154.61	0.0057	1	38.52	0.22	R	KIPCAPQDVK	C	Carbamidomethyl (C)	0.0001000000.0	Cmpd 68, AutoMSn(578.3160), 14.3 min
3	gi|251204	coagulation factor X activating enzyme heavy chain, RVV-X-heavy chain=metalloproteinase with disintegrin (platelet aggregation inhibitor)-like and C-type lectin-like domains [Vipera russelli=Russell~s viper, Siamensis, venom, Peptide, 429 aa]	541	47943	81	6	15	3	28.9	7.63	2021	3	1	0	578.317	1154.62	2	1154.61	0.0074	1	47.14	0.03	R	KIPCAPQDVK	C	Carbamidomethyl (C)	0.0001000000.0	Cmpd 69, AutoMSn(578.3169), 14.3 min
3	gi|251204	coagulation factor X activating enzyme heavy chain, RVV-X-heavy chain=metalloproteinase with disintegrin (platelet aggregation inhibitor)-like and C-type lectin-like domains [Vipera russelli=Russell~s viper, Siamensis, venom, Peptide, 429 aa]	541	47943	81	6	15	3	28.9	7.63	2022	1	1	0	578.317	1154.62	2	1154.61	0.008	1	54.05	0.0062	R	KIPCAPQDVK	C	Carbamidomethyl (C)	0.0001000000.0	Cmpd 129, AutoMSn(578.3172), 14.2 min
3	gi|251204	coagulation factor X activating enzyme heavy chain, RVV-X-heavy chain=metalloproteinase with disintegrin (platelet aggregation inhibitor)-like and C-type lectin-like domains [Vipera russelli=Russell~s viper, Siamensis, venom, Peptide, 429 aa]	541	47943	81	6	15	3	28.9	7.63	2023	1	1	0	578.317	1154.62	2	1154.61	0.0084	1	62.48	0.00089	R	KIPCAPQDVK	C	Carbamidomethyl (C)	0.0001000000.0	Cmpd 132, AutoMSn(578.3173), 14.3 min
3	gi|251204	coagulation factor X activating enzyme heavy chain, RVV-X-heavy chain=metalloproteinase with disintegrin (platelet aggregation inhibitor)-like and C-type lectin-like domains [Vipera russelli=Russell~s viper, Siamensis, venom, Peptide, 429 aa]	541	47943	81	6	15	3	28.9	7.63	2025	2	1	0	385.881	1154.62	3	1154.61	0.0097	1	47.41	0.029	R	KIPCAPQDVK	C	Carbamidomethyl (C)	0.0001000000.0	Cmpd 134, AutoMSn(385.8811), 14.3 min
3	gi|251204	coagulation factor X activating enzyme heavy chain, RVV-X-heavy chain=metalloproteinase with disintegrin (platelet aggregation inhibitor)-like and C-type lectin-like domains [Vipera russelli=Russell~s viper, Siamensis, venom, Peptide, 429 aa]	541	47943	81	6	15	3	28.9	7.63	2026	1	1	0	578.319	1154.62	2	1154.61	0.0115	1	71.52	0.00011	R	KIPCAPQDVK	C	Carbamidomethyl (C)	0.0001000000.0	Cmpd 135, AutoMSn(578.3189), 14.3 min
3	gi|251204	coagulation factor X activating enzyme heavy chain, RVV-X-heavy chain=metalloproteinase with disintegrin (platelet aggregation inhibitor)-like and C-type lectin-like domains [Vipera russelli=Russell~s viper, Siamensis, venom, Peptide, 429 aa]	541	47943	81	6	15	3	28.9	7.63	2027	2	1	0	578.319	1154.62	2	1154.61	0.0118	1	43.18	0.076	R	KIPCAPQDVK	C	Carbamidomethyl (C)	0.0001000000.0	Cmpd 64, AutoMSn(578.3191), 14.2 min
3	gi|251204	coagulation factor X activating enzyme heavy chain, RVV-X-heavy chain=metalloproteinase with disintegrin (platelet aggregation inhibitor)-like and C-type lectin-like domains [Vipera russelli=Russell~s viper, Siamensis, venom, Peptide, 429 aa]	541	47943	81	6	15	3	28.9	7.63	2029	2	1	0	578.321	1154.63	2	1154.61	0.0149	1	41.21	0.12	R	KIPCAPQDVK	C	Carbamidomethyl (C)	0.0001000000.0	Cmpd 65, AutoMSn(578.3206), 14.2 min
3	gi|251204	coagulation factor X activating enzyme heavy chain, RVV-X-heavy chain=metalloproteinase with disintegrin (platelet aggregation inhibitor)-like and C-type lectin-like domains [Vipera russelli=Russell~s viper, Siamensis, venom, Peptide, 429 aa]	541	47943	81	6	15	3	28.9	7.63	2118	1	1	1	591.293	1180.57	2	1180.57	0.0047	0	47.42	0.028	R	NQCISLFGSR	A	Carbamidomethyl (C)	0.0010000000.0	Cmpd 234, AutoMSn(591.2926), 19.7 min
3	gi|251204	coagulation factor X activating enzyme heavy chain, RVV-X-heavy chain=metalloproteinase with disintegrin (platelet aggregation inhibitor)-like and C-type lectin-like domains [Vipera russelli=Russell~s viper, Siamensis, venom, Peptide, 429 aa]	541	47943	81	6	15	3	28.9	7.63	2120	1	1	1	591.294	1180.57	2	1180.57	0.0071	0	58.1	0.0024	R	NQCISLFGSR	A	Carbamidomethyl (C)	0.0010000000.0	Cmpd 138, AutoMSn(591.2938), 20.0 min
3	gi|251204	coagulation factor X activating enzyme heavy chain, RVV-X-heavy chain=metalloproteinase with disintegrin (platelet aggregation inhibitor)-like and C-type lectin-like domains [Vipera russelli=Russell~s viper, Siamensis, venom, Peptide, 429 aa]	541	47943	81	6	15	3	28.9	7.63	2121	1	1	1	591.295	1180.57	2	1180.57	0.0088	0	59.57	0.0017	R	NQCISLFGSR	A	Carbamidomethyl (C)	0.0010000000.0	Cmpd 145, AutoMSn(591.2946), 20.1 min
3	gi|251204	coagulation factor X activating enzyme heavy chain, RVV-X-heavy chain=metalloproteinase with disintegrin (platelet aggregation inhibitor)-like and C-type lectin-like domains [Vipera russelli=Russell~s viper, Siamensis, venom, Peptide, 429 aa]	541	47943	81	6	15	3	28.9	7.63	2122	1	1	1	591.295	1180.58	2	1180.57	0.0093	0	53.75	0.0066	R	NQCISLFGSR	A	Carbamidomethyl (C)	0.0010000000.0	Cmpd 141, AutoMSn(591.2949), 20.0 min
3	gi|251204	coagulation factor X activating enzyme heavy chain, RVV-X-heavy chain=metalloproteinase with disintegrin (platelet aggregation inhibitor)-like and C-type lectin-like domains [Vipera russelli=Russell~s viper, Siamensis, venom, Peptide, 429 aa]	541	47943	81	6	15	3	28.9	7.63	2123	1	1	1	591.295	1180.58	2	1180.57	0.0094	0	48.58	0.022	R	NQCISLFGSR	A	Carbamidomethyl (C)	0.0010000000.0	Cmpd 134, AutoMSn(591.2949), 19.9 min
3	gi|251204	coagulation factor X activating enzyme heavy chain, RVV-X-heavy chain=metalloproteinase with disintegrin (platelet aggregation inhibitor)-like and C-type lectin-like domains [Vipera russelli=Russell~s viper, Siamensis, venom, Peptide, 429 aa]	541	47943	81	6	15	3	28.9	7.63	2124	1	1	1	591.295	1180.58	2	1180.57	0.0101	0	58.12	0.0024	R	NQCISLFGSR	A	Carbamidomethyl (C)	0.0010000000.0	Cmpd 374, AutoMSn(591.2953), 19.8 min
3	gi|251204	coagulation factor X activating enzyme heavy chain, RVV-X-heavy chain=metalloproteinase with disintegrin (platelet aggregation inhibitor)-like and C-type lectin-like domains [Vipera russelli=Russell~s viper, Siamensis, venom, Peptide, 429 aa]	541	47943	81	6	15	3	28.9	7.63	2125	1	1	1	591.295	1180.58	2	1180.57	0.0102	0	60.04	0.0016	R	NQCISLFGSR	A	Carbamidomethyl (C)	0.0010000000.0	Cmpd 238, AutoMSn(591.2953), 19.8 min
3	gi|251204	coagulation factor X activating enzyme heavy chain, RVV-X-heavy chain=metalloproteinase with disintegrin (platelet aggregation inhibitor)-like and C-type lectin-like domains [Vipera russelli=Russell~s viper, Siamensis, venom, Peptide, 429 aa]	541	47943	81	6	15	3	28.9	7.63	2127	1	1	1	591.297	1180.58	2	1180.57	0.0131	0	48.76	0.021	R	NQCISLFGSR	A	Carbamidomethyl (C)	0.0010000000.0	Cmpd 371, AutoMSn(591.2967), 19.8 min
3	gi|251204	coagulation factor X activating enzyme heavy chain, RVV-X-heavy chain=metalloproteinase with disintegrin (platelet aggregation inhibitor)-like and C-type lectin-like domains [Vipera russelli=Russell~s viper, Siamensis, venom, Peptide, 429 aa]	541	47943	81	6	15	3	28.9	7.63	2128	1	1	1	591.297	1180.58	2	1180.57	0.0137	0	56.05	0.0039	R	NQCISLFGSR	A	Carbamidomethyl (C)	0.0010000000.0	Cmpd 377, AutoMSn(591.2971), 19.9 min
3	gi|251204	coagulation factor X activating enzyme heavy chain, RVV-X-heavy chain=metalloproteinase with disintegrin (platelet aggregation inhibitor)-like and C-type lectin-like domains [Vipera russelli=Russell~s viper, Siamensis, venom, Peptide, 429 aa]	541	47943	81	6	15	3	28.9	7.63	2129	1	1	1	591.297	1180.58	2	1180.57	0.0138	0	62.13	0.00096	R	NQCISLFGSR	A	Carbamidomethyl (C)	0.0010000000.0	Cmpd 236, AutoMSn(591.2971), 19.8 min
3	gi|251204	coagulation factor X activating enzyme heavy chain, RVV-X-heavy chain=metalloproteinase with disintegrin (platelet aggregation inhibitor)-like and C-type lectin-like domains [Vipera russelli=Russell~s viper, Siamensis, venom, Peptide, 429 aa]	541	47943	81	6	15	3	28.9	7.63	2433	1	1	1	629.827	1257.64	2	1257.63	0.0081	0	77.22	3e-05	R	SVEIVQEQGNR	N			Cmpd 178, AutoMSn(629.8270), 15.3 min
3	gi|251204	coagulation factor X activating enzyme heavy chain, RVV-X-heavy chain=metalloproteinase with disintegrin (platelet aggregation inhibitor)-like and C-type lectin-like domains [Vipera russelli=Russell~s viper, Siamensis, venom, Peptide, 429 aa]	541	47943	81	6	15	3	28.9	7.63	2434	1	1	1	629.828	1257.64	2	1257.63	0.01	0	74.33	5.9e-05	R	SVEIVQEQGNR	N			Cmpd 180, AutoMSn(629.8280), 15.4 min
3	gi|251204	coagulation factor X activating enzyme heavy chain, RVV-X-heavy chain=metalloproteinase with disintegrin (platelet aggregation inhibitor)-like and C-type lectin-like domains [Vipera russelli=Russell~s viper, Siamensis, venom, Peptide, 429 aa]	541	47943	81	6	15	3	28.9	7.63	2435	1	1	1	629.828	1257.64	2	1257.63	0.0101	0	89.62	1.8e-06	R	SVEIVQEQGNR	N			Cmpd 183, AutoMSn(629.8280), 15.5 min
3	gi|251204	coagulation factor X activating enzyme heavy chain, RVV-X-heavy chain=metalloproteinase with disintegrin (platelet aggregation inhibitor)-like and C-type lectin-like domains [Vipera russelli=Russell~s viper, Siamensis, venom, Peptide, 429 aa]	541	47943	81	6	15	3	28.9	7.63	2727	1	1	0	467.572	1399.69	3	1399.67	0.0228	1	55.73	0.004	K	IPCAPQDVKCGR	L	2 Carbamidomethyl (C)	0.001000000100.0	Cmpd 142, AutoMSn(467.5716), 14.5 min
3	gi|251204	coagulation factor X activating enzyme heavy chain, RVV-X-heavy chain=metalloproteinase with disintegrin (platelet aggregation inhibitor)-like and C-type lectin-like domains [Vipera russelli=Russell~s viper, Siamensis, venom, Peptide, 429 aa]	541	47943	81	6	15	3	28.9	7.63	2995	1	1	1	753.308	1504.6	2	1504.59	0.0118	0	73.77	7.2e-05	R	GYCYNGDCPIMR	N	2 Carbamidomethyl (C)	0.001000010000.0	Cmpd 308, AutoMSn(753.3080), 18.3 min
3	gi|251204	coagulation factor X activating enzyme heavy chain, RVV-X-heavy chain=metalloproteinase with disintegrin (platelet aggregation inhibitor)-like and C-type lectin-like domains [Vipera russelli=Russell~s viper, Siamensis, venom, Peptide, 429 aa]	541	47943	81	6	15	3	28.9	7.63	2996	1	1	1	753.309	1504.6	2	1504.59	0.0148	0	70.39	0.00016	R	GYCYNGDCPIMR	N	2 Carbamidomethyl (C)	0.001000010000.0	Cmpd 305, AutoMSn(753.3095), 18.2 min
3	gi|251204	coagulation factor X activating enzyme heavy chain, RVV-X-heavy chain=metalloproteinase with disintegrin (platelet aggregation inhibitor)-like and C-type lectin-like domains [Vipera russelli=Russell~s viper, Siamensis, venom, Peptide, 429 aa]	541	47943	81	6	15	3	28.9	7.63	2997	1	1	1	753.313	1504.61	2	1504.59	0.0216	0	43.94	0.067	R	GYCYNGDCPIMR	N	2 Carbamidomethyl (C)	0.001000010000.0	Cmpd 301, AutoMSn(753.3129), 18.1 min
3	gi|251204	coagulation factor X activating enzyme heavy chain, RVV-X-heavy chain=metalloproteinase with disintegrin (platelet aggregation inhibitor)-like and C-type lectin-like domains [Vipera russelli=Russell~s viper, Siamensis, venom, Peptide, 429 aa]	541	47943	81	6	15	3	28.9	7.63	3080	1	1	1	761.307	1520.6	2	1520.58	0.0142	0	54.68	0.0062	R	GYCYNGDCPIMR	N	2 Carbamidomethyl (C); Oxidation (M)	0.001000010020.0	Cmpd 240, AutoMSn(761.3067), 16.7 min
3	gi|251204	coagulation factor X activating enzyme heavy chain, RVV-X-heavy chain=metalloproteinase with disintegrin (platelet aggregation inhibitor)-like and C-type lectin-like domains [Vipera russelli=Russell~s viper, Siamensis, venom, Peptide, 429 aa]	541	47943	81	6	15	3	28.9	7.63	3081	1	1	1	761.307	1520.6	2	1520.58	0.0144	0	68.66	0.00025	R	GYCYNGDCPIMR	N	2 Carbamidomethyl (C); Oxidation (M)	0.001000010020.0	Cmpd 237, AutoMSn(761.3068), 16.7 min
3	gi|251204	coagulation factor X activating enzyme heavy chain, RVV-X-heavy chain=metalloproteinase with disintegrin (platelet aggregation inhibitor)-like and C-type lectin-like domains [Vipera russelli=Russell~s viper, Siamensis, venom, Peptide, 429 aa]	541	47943	81	6	15	3	28.9	7.63	3082	1	1	1	761.308	1520.6	2	1520.58	0.0176	0	64.15	0.00069	R	GYCYNGDCPIMR	N	2 Carbamidomethyl (C); Oxidation (M)	0.001000010020.0	Cmpd 235, AutoMSn(761.3084), 16.6 min
3	gi|251204	coagulation factor X activating enzyme heavy chain, RVV-X-heavy chain=metalloproteinase with disintegrin (platelet aggregation inhibitor)-like and C-type lectin-like domains [Vipera russelli=Russell~s viper, Siamensis, venom, Peptide, 429 aa]	541	47943	81	6	15	3	28.9	7.63	3228	1	1	1	772.344	1542.67	2	1542.66	0.0108	0	35.99	0.37	R	QCVDVNTAYQSTTG	-	Carbamidomethyl (C)	0.01000000000000.0	Cmpd 175, AutoMSn(772.3437), 18.1 min
3	gi|251204	coagulation factor X activating enzyme heavy chain, RVV-X-heavy chain=metalloproteinase with disintegrin (platelet aggregation inhibitor)-like and C-type lectin-like domains [Vipera russelli=Russell~s viper, Siamensis, venom, Peptide, 429 aa]	541	47943	81	6	15	3	28.9	7.63	3229	1	1	1	772.345	1542.68	2	1542.66	0.0139	0	71.35	0.00011	R	QCVDVNTAYQSTTG	-	Carbamidomethyl (C)	0.01000000000000.0	Cmpd 306, AutoMSn(772.3453), 18.2 min
3	gi|251204	coagulation factor X activating enzyme heavy chain, RVV-X-heavy chain=metalloproteinase with disintegrin (platelet aggregation inhibitor)-like and C-type lectin-like domains [Vipera russelli=Russell~s viper, Siamensis, venom, Peptide, 429 aa]	541	47943	81	6	15	3	28.9	7.63	3231	1	1	1	772.345	1542.68	2	1542.66	0.014	0	45.84	0.039	R	QCVDVNTAYQSTTG	-	Carbamidomethyl (C)	0.01000000000000.0	Cmpd 300, AutoMSn(772.3453), 18.1 min
3	gi|251204	coagulation factor X activating enzyme heavy chain, RVV-X-heavy chain=metalloproteinase with disintegrin (platelet aggregation inhibitor)-like and C-type lectin-like domains [Vipera russelli=Russell~s viper, Siamensis, venom, Peptide, 429 aa]	541	47943	81	6	15	3	28.9	7.63	3485	1	1	1	824.432	1646.85	2	1646.84	0.011	1	52.74	0.0077	R	SVEIVQEQGNRNFK	T			Cmpd 203, AutoMSn(824.4316), 15.9 min
3	gi|251204	coagulation factor X activating enzyme heavy chain, RVV-X-heavy chain=metalloproteinase with disintegrin (platelet aggregation inhibitor)-like and C-type lectin-like domains [Vipera russelli=Russell~s viper, Siamensis, venom, Peptide, 429 aa]	541	47943	81	6	15	3	28.9	7.63	3486	1	1	1	824.433	1646.85	2	1646.84	0.0142	1	58.41	0.0021	R	SVEIVQEQGNRNFK	T			Cmpd 199, AutoMSn(824.4332), 15.8 min
3	gi|251204	coagulation factor X activating enzyme heavy chain, RVV-X-heavy chain=metalloproteinase with disintegrin (platelet aggregation inhibitor)-like and C-type lectin-like domains [Vipera russelli=Russell~s viper, Siamensis, venom, Peptide, 429 aa]	541	47943	81	6	15	3	28.9	7.63	3487	1	1	1	824.434	1646.85	2	1646.84	0.0161	1	45.15	0.044	R	SVEIVQEQGNRNFK	T			Cmpd 206, AutoMSn(824.4342), 16.0 min
3	gi|251204	coagulation factor X activating enzyme heavy chain, RVV-X-heavy chain=metalloproteinase with disintegrin (platelet aggregation inhibitor)-like and C-type lectin-like domains [Vipera russelli=Russell~s viper, Siamensis, venom, Peptide, 429 aa]	541	47943	81	6	15	3	28.9	7.63	3488	2	1	1	549.961	1646.86	3	1646.84	0.0233	1	58.65	0.002	R	SVEIVQEQGNRNFK	T			Cmpd 198, AutoMSn(549.9609), 15.8 min
3	gi|251204	coagulation factor X activating enzyme heavy chain, RVV-X-heavy chain=metalloproteinase with disintegrin (platelet aggregation inhibitor)-like and C-type lectin-like domains [Vipera russelli=Russell~s viper, Siamensis, venom, Peptide, 429 aa]	541	47943	81	6	15	3	28.9	7.63	3489	1	1	1	549.962	1646.86	3	1646.84	0.0257	1	65.58	0.0004	R	SVEIVQEQGNRNFK	T			Cmpd 202, AutoMSn(549.9617), 15.9 min
3	gi|251204	coagulation factor X activating enzyme heavy chain, RVV-X-heavy chain=metalloproteinase with disintegrin (platelet aggregation inhibitor)-like and C-type lectin-like domains [Vipera russelli=Russell~s viper, Siamensis, venom, Peptide, 429 aa]	541	47943	81	6	15	3	28.9	7.63	4117	1	1	1	672.301	2013.88	3	2013.85	0.0269	0	43.41	0.061	K	LKPGAECGNGLCCYQCK	I	4 Carbamidomethyl (C)	0.00000010000110010.0	Cmpd 177, AutoMSn(672.3006), 15.3 min
3	gi|251204	coagulation factor X activating enzyme heavy chain, RVV-X-heavy chain=metalloproteinase with disintegrin (platelet aggregation inhibitor)-like and C-type lectin-like domains [Vipera russelli=Russell~s viper, Siamensis, venom, Peptide, 429 aa]	541	47943	81	6	15	3	28.9	7.63	4118	1	1	1	672.302	2013.88	3	2013.85	0.0303	0	48.76	0.018	K	LKPGAECGNGLCCYQCK	I	4 Carbamidomethyl (C)	0.00000010000110010.0	Cmpd 181, AutoMSn(672.3017), 15.4 min
3	gi|251204	coagulation factor X activating enzyme heavy chain, RVV-X-heavy chain=metalloproteinase with disintegrin (platelet aggregation inhibitor)-like and C-type lectin-like domains [Vipera russelli=Russell~s viper, Siamensis, venom, Peptide, 429 aa]	541	47943	81	6	15	3	28.9	7.63	4121	1	1	1	672.305	2013.89	3	2013.85	0.0401	0	41.88	0.084	K	LKPGAECGNGLCCYQCK	I	4 Carbamidomethyl (C)	0.00000010000110010.0	Cmpd 194, AutoMSn(672.3050), 15.7 min
3	gi|251204	coagulation factor X activating enzyme heavy chain, RVV-X-heavy chain=metalloproteinase with disintegrin (platelet aggregation inhibitor)-like and C-type lectin-like domains [Vipera russelli=Russell~s viper, Siamensis, venom, Peptide, 429 aa]	541	47943	81	6	15	3	28.9	7.63	4275	1	1	1	716.31	2145.91	3	2145.89	0.0205	1	47.55	0.025	K	DSCFQENLKGSYYGYCR	K	2 Carbamidomethyl (C)	0.00100000000000010.0	Cmpd 342, AutoMSn(716.3103), 19.1 min
3	gi|251204	coagulation factor X activating enzyme heavy chain, RVV-X-heavy chain=metalloproteinase with disintegrin (platelet aggregation inhibitor)-like and C-type lectin-like domains [Vipera russelli=Russell~s viper, Siamensis, venom, Peptide, 429 aa]	541	47943	81	6	15	3	28.9	7.63	4276	1	1	1	716.312	2145.91	3	2145.89	0.0242	1	74.25	5.2e-05	K	DSCFQENLKGSYYGYCR	K	2 Carbamidomethyl (C)	0.00100000000000010.0	Cmpd 337, AutoMSn(716.3115), 18.9 min
3	gi|251204	coagulation factor X activating enzyme heavy chain, RVV-X-heavy chain=metalloproteinase with disintegrin (platelet aggregation inhibitor)-like and C-type lectin-like domains [Vipera russelli=Russell~s viper, Siamensis, venom, Peptide, 429 aa]	541	47943	81	6	15	3	28.9	7.63	4277	1	1	1	716.315	2145.92	3	2145.89	0.0342	1	58.22	0.002	K	DSCFQENLKGSYYGYCR	K	2 Carbamidomethyl (C)	0.00100000000000010.0	Cmpd 339, AutoMSn(716.3148), 19.0 min	emPAI	0.94
4	gi|507554877	PREDICTED: anionic trypsin-2-like [Jaculus jaculus]	244	26064	42	19	1	1	4.1	4.91	1560	1	0	1	523.287	1044.56	2	1044.56	0.0037	0	84.52	6.4e-06	K	LSSPATINSR	V			Cmpd 53, AutoMSn(523.2873), 15.4 min
4	gi|507554877	PREDICTED: anionic trypsin-2-like [Jaculus jaculus]	244	26064	42	19	1	1	4.1	4.91	1561	1	0	1	523.288	1044.56	2	1044.56	0.0041	0	75.29	5.3e-05	K	LSSPATINSR	V			Cmpd 51, AutoMSn(523.2875), 15.6 min
4	gi|507554877	PREDICTED: anionic trypsin-2-like [Jaculus jaculus]	244	26064	42	19	1	1	4.1	4.91	1564	1	0	1	523.288	1044.56	2	1044.56	0.0056	0	80.05	1.8e-05	K	LSSPATINSR	V			Cmpd 54, AutoMSn(523.2882), 15.4 min
4	gi|507554877	PREDICTED: anionic trypsin-2-like [Jaculus jaculus]	244	26064	42	19	1	1	4.1	4.91	1565	1	0	1	523.288	1044.56	2	1044.56	0.0056	0	70.99	0.00014	K	LSSPATINSR	V			Cmpd 55, AutoMSn(523.2883), 15.4 min
4	gi|507554877	PREDICTED: anionic trypsin-2-like [Jaculus jaculus]	244	26064	42	19	1	1	4.1	4.91	1566	1	0	1	523.288	1044.56	2	1044.56	0.0057	0	67.12	0.00035	K	LSSPATINSR	V			Cmpd 63, AutoMSn(523.2883), 15.3 min
4	gi|507554877	PREDICTED: anionic trypsin-2-like [Jaculus jaculus]	244	26064	42	19	1	1	4.1	4.91	1567	1	0	1	523.288	1044.56	2	1044.56	0.0062	0	75.9	4.6e-05	K	LSSPATINSR	V			Cmpd 52, AutoMSn(523.2885), 15.3 min
4	gi|507554877	PREDICTED: anionic trypsin-2-like [Jaculus jaculus]	244	26064	42	19	1	1	4.1	4.91	1568	1	0	1	523.289	1044.56	2	1044.56	0.0063	0	98.8	2.4e-07	K	LSSPATINSR	V			Cmpd 106, AutoMSn(523.2886), 15.4 min
4	gi|507554877	PREDICTED: anionic trypsin-2-like [Jaculus jaculus]	244	26064	42	19	1	1	4.1	4.91	1569	1	0	1	523.289	1044.56	2	1044.56	0.0063	0	84.81	5.9e-06	K	LSSPATINSR	V			Cmpd 66, AutoMSn(523.2886), 15.4 min
4	gi|507554877	PREDICTED: anionic trypsin-2-like [Jaculus jaculus]	244	26064	42	19	1	1	4.1	4.91	1570	1	0	1	523.289	1044.56	2	1044.56	0.0066	0	56.04	0.0045	K	LSSPATINSR	V			Cmpd 19, AutoMSn(523.2887), 15.3 min
4	gi|507554877	PREDICTED: anionic trypsin-2-like [Jaculus jaculus]	244	26064	42	19	1	1	4.1	4.91	1571	1	0	1	523.289	1044.56	2	1044.56	0.0066	0	51.26	0.013	K	LSSPATINSR	V			Cmpd 51, AutoMSn(523.2887), 15.3 min
4	gi|507554877	PREDICTED: anionic trypsin-2-like [Jaculus jaculus]	244	26064	42	19	1	1	4.1	4.91	1572	1	0	1	523.289	1044.56	2	1044.56	0.0068	0	72.47	0.0001	K	LSSPATINSR	V			Cmpd 47, AutoMSn(523.2888), 15.4 min
4	gi|507554877	PREDICTED: anionic trypsin-2-like [Jaculus jaculus]	244	26064	42	19	1	1	4.1	4.91	1573	1	0	1	523.289	1044.56	2	1044.56	0.0071	0	60.43	0.0016	K	LSSPATINSR	V			Cmpd 52, AutoMSn(523.2890), 15.7 min
4	gi|507554877	PREDICTED: anionic trypsin-2-like [Jaculus jaculus]	244	26064	42	19	1	1	4.1	4.91	1574	1	0	1	523.289	1044.56	2	1044.56	0.0071	0	59.13	0.0022	K	LSSPATINSR	V			Cmpd 52, AutoMSn(523.2890), 15.5 min
4	gi|507554877	PREDICTED: anionic trypsin-2-like [Jaculus jaculus]	244	26064	42	19	1	1	4.1	4.91	1575	1	0	1	523.289	1044.56	2	1044.56	0.0071	0	75.56	5e-05	K	LSSPATINSR	V			Cmpd 48, AutoMSn(523.2890), 15.5 min
4	gi|507554877	PREDICTED: anionic trypsin-2-like [Jaculus jaculus]	244	26064	42	19	1	1	4.1	4.91	1576	1	0	1	523.289	1044.56	2	1044.56	0.0074	0	79.63	2e-05	K	LSSPATINSR	V			Cmpd 69, AutoMSn(523.2891), 15.3 min
4	gi|507554877	PREDICTED: anionic trypsin-2-like [Jaculus jaculus]	244	26064	42	19	1	1	4.1	4.91	1577	1	0	1	523.289	1044.56	2	1044.56	0.0075	0	67.42	0.00033	K	LSSPATINSR	V			Cmpd 110, AutoMSn(523.2892), 15.4 min
4	gi|507554877	PREDICTED: anionic trypsin-2-like [Jaculus jaculus]	244	26064	42	19	1	1	4.1	4.91	1579	1	0	1	523.289	1044.56	2	1044.56	0.0081	0	92.95	9.1e-07	K	LSSPATINSR	V			Cmpd 65, AutoMSn(523.2895), 15.4 min
4	gi|507554877	PREDICTED: anionic trypsin-2-like [Jaculus jaculus]	244	26064	42	19	1	1	4.1	4.91	1580	1	0	1	523.29	1044.56	2	1044.56	0.0083	0	87.76	3e-06	K	LSSPATINSR	V			Cmpd 67, AutoMSn(523.2896), 15.4 min
4	gi|507554877	PREDICTED: anionic trypsin-2-like [Jaculus jaculus]	244	26064	42	19	1	1	4.1	4.91	1582	1	0	1	523.29	1044.57	2	1044.56	0.0091	0	65.05	0.00056	K	LSSPATINSR	V			Cmpd 64, AutoMSn(523.2900), 15.3 min
4	gi|507554877	PREDICTED: anionic trypsin-2-like [Jaculus jaculus]	244	26064	42	19	1	1	4.1	4.91	1584	1	0	1	523.29	1044.57	2	1044.56	0.0092	0	74.7	6.1e-05	K	LSSPATINSR	V			Cmpd 87, AutoMSn(523.2900), 15.4 min
4	gi|507554877	PREDICTED: anionic trypsin-2-like [Jaculus jaculus]	244	26064	42	19	1	1	4.1	4.91	1585	1	0	1	523.29	1044.57	2	1044.56	0.0092	0	70.61	0.00016	K	LSSPATINSR	V			Cmpd 57, AutoMSn(523.2901), 15.5 min
4	gi|507554877	PREDICTED: anionic trypsin-2-like [Jaculus jaculus]	244	26064	42	19	1	1	4.1	4.91	1586	1	0	1	523.29	1044.57	2	1044.56	0.0092	0	65.76	0.00048	K	LSSPATINSR	V			Cmpd 50, AutoMSn(523.2901), 15.5 min
4	gi|507554877	PREDICTED: anionic trypsin-2-like [Jaculus jaculus]	244	26064	42	19	1	1	4.1	4.91	1587	1	0	1	523.29	1044.57	2	1044.56	0.0093	0	75.71	4.8e-05	K	LSSPATINSR	V			Cmpd 22, AutoMSn(523.2901), 15.4 min
4	gi|507554877	PREDICTED: anionic trypsin-2-like [Jaculus jaculus]	244	26064	42	19	1	1	4.1	4.91	1588	1	0	1	523.29	1044.57	2	1044.56	0.0094	0	59.68	0.0019	K	LSSPATINSR	V			Cmpd 53, AutoMSn(523.2902), 15.6 min
4	gi|507554877	PREDICTED: anionic trypsin-2-like [Jaculus jaculus]	244	26064	42	19	1	1	4.1	4.91	1589	1	0	1	523.29	1044.57	2	1044.56	0.0095	0	71.14	0.00014	K	LSSPATINSR	V			Cmpd 49, AutoMSn(523.2902), 15.6 min
4	gi|507554877	PREDICTED: anionic trypsin-2-like [Jaculus jaculus]	244	26064	42	19	1	1	4.1	4.91	1590	1	0	1	523.29	1044.57	2	1044.56	0.01	0	70.57	0.00016	K	LSSPATINSR	V			Cmpd 70, AutoMSn(523.2904), 15.4 min
4	gi|507554877	PREDICTED: anionic trypsin-2-like [Jaculus jaculus]	244	26064	42	19	1	1	4.1	4.91	1591	1	0	1	523.29	1044.57	2	1044.56	0.01	0	70.53	0.00016	K	LSSPATINSR	V			Cmpd 51, AutoMSn(523.2905), 15.5 min
4	gi|507554877	PREDICTED: anionic trypsin-2-like [Jaculus jaculus]	244	26064	42	19	1	1	4.1	4.91	1592	1	0	1	523.29	1044.57	2	1044.56	0.0101	0	64.73	0.00061	K	LSSPATINSR	V			Cmpd 230, AutoMSn(523.2905), 15.5 min
4	gi|507554877	PREDICTED: anionic trypsin-2-like [Jaculus jaculus]	244	26064	42	19	1	1	4.1	4.91	1593	1	0	1	523.291	1044.57	2	1044.56	0.0102	0	68.56	0.00025	K	LSSPATINSR	V			Cmpd 68, AutoMSn(523.2906), 15.5 min
4	gi|507554877	PREDICTED: anionic trypsin-2-like [Jaculus jaculus]	244	26064	42	19	1	1	4.1	4.91	1594	1	0	1	523.291	1044.57	2	1044.56	0.0104	0	79.49	2e-05	K	LSSPATINSR	V			Cmpd 23, AutoMSn(523.2906), 15.5 min
4	gi|507554877	PREDICTED: anionic trypsin-2-like [Jaculus jaculus]	244	26064	42	19	1	1	4.1	4.91	1595	1	0	1	523.291	1044.57	2	1044.56	0.0106	0	62.87	0.00093	K	LSSPATINSR	V			Cmpd 68, AutoMSn(523.2907), 15.3 min
4	gi|507554877	PREDICTED: anionic trypsin-2-like [Jaculus jaculus]	244	26064	42	19	1	1	4.1	4.91	1596	1	0	1	523.291	1044.57	2	1044.56	0.0106	0	74.91	5.8e-05	K	LSSPATINSR	V			Cmpd 21, AutoMSn(523.2908), 15.4 min
4	gi|507554877	PREDICTED: anionic trypsin-2-like [Jaculus jaculus]	244	26064	42	19	1	1	4.1	4.91	1597	1	0	1	523.291	1044.57	2	1044.56	0.0107	0	51.28	0.013	K	LSSPATINSR	V			Cmpd 46, AutoMSn(523.2908), 15.5 min
4	gi|507554877	PREDICTED: anionic trypsin-2-like [Jaculus jaculus]	244	26064	42	19	1	1	4.1	4.91	1599	1	0	1	523.291	1044.57	2	1044.56	0.011	0	75	5.7e-05	K	LSSPATINSR	V			Cmpd 24, AutoMSn(523.2909), 15.5 min
4	gi|507554877	PREDICTED: anionic trypsin-2-like [Jaculus jaculus]	244	26064	42	19	1	1	4.1	4.91	1600	1	0	1	523.291	1044.57	2	1044.56	0.0113	0	65.31	0.00053	K	LSSPATINSR	V			Cmpd 90, AutoMSn(523.2911), 15.4 min
4	gi|507554877	PREDICTED: anionic trypsin-2-like [Jaculus jaculus]	244	26064	42	19	1	1	4.1	4.91	1601	1	0	1	523.291	1044.57	2	1044.56	0.0113	0	78.22	2.7e-05	K	LSSPATINSR	V			Cmpd 20, AutoMSn(523.2911), 15.4 min
4	gi|507554877	PREDICTED: anionic trypsin-2-like [Jaculus jaculus]	244	26064	42	19	1	1	4.1	4.91	1602	1	0	1	523.291	1044.57	2	1044.56	0.0118	0	76.69	3.9e-05	K	LSSPATINSR	V			Cmpd 91, AutoMSn(523.2914), 15.5 min
4	gi|507554877	PREDICTED: anionic trypsin-2-like [Jaculus jaculus]	244	26064	42	19	1	1	4.1	4.91	1603	1	0	1	523.292	1044.57	2	1044.56	0.012	0	93.32	8.4e-07	K	LSSPATINSR	V			Cmpd 71, AutoMSn(523.2915), 15.4 min
4	gi|507554877	PREDICTED: anionic trypsin-2-like [Jaculus jaculus]	244	26064	42	19	1	1	4.1	4.91	1604	1	0	1	523.292	1044.57	2	1044.56	0.0125	0	84.7	6.1e-06	K	LSSPATINSR	V			Cmpd 48, AutoMSn(523.2917), 15.4 min
4	gi|507554877	PREDICTED: anionic trypsin-2-like [Jaculus jaculus]	244	26064	42	19	1	1	4.1	4.91	1605	1	0	1	523.292	1044.57	2	1044.56	0.013	0	79.74	1.9e-05	K	LSSPATINSR	V			Cmpd 47, AutoMSn(523.2920), 15.5 min
4	gi|507554877	PREDICTED: anionic trypsin-2-like [Jaculus jaculus]	244	26064	42	19	1	1	4.1	4.91	1606	1	0	1	523.292	1044.57	2	1044.56	0.0137	0	85	5.7e-06	K	LSSPATINSR	V			Cmpd 50, AutoMSn(523.2923), 15.6 min
4	gi|507554877	PREDICTED: anionic trypsin-2-like [Jaculus jaculus]	244	26064	42	19	1	1	4.1	4.91	1607	1	0	1	523.293	1044.57	2	1044.56	0.0141	0	60.43	0.0016	K	LSSPATINSR	V			Cmpd 69, AutoMSn(523.2925), 15.5 min	emPAI	0.13
5	gi|37927194	Chain B, Crystal Structure Of Rv4RV7 COMPLEX	359	13803	61	10	7	3	45.9	8.96	673	1	1	1	668.362	667.355	1	667.354	0.0008	0	39.81	0.15	K	FLSSSK	C			Cmpd 83, AutoMSn(668.3622), 12.1 min
5	gi|37927194	Chain B, Crystal Structure Of Rv4RV7 COMPLEX	359	13803	61	10	7	3	45.9	8.96	674	1	1	1	668.362	667.355	1	667.354	0.0011	0	37.9	0.24	K	FLSSSK	C			Cmpd 86, AutoMSn(668.3624), 12.2 min
5	gi|37927194	Chain B, Crystal Structure Of Rv4RV7 COMPLEX	359	13803	61	10	7	3	45.9	8.96	675	2	1	1	668.363	667.355	1	667.354	0.0013	0	37.65	0.25	K	FLSSSK	C			Cmpd 89, AutoMSn(668.3627), 12.3 min
5	gi|37927194	Chain B, Crystal Structure Of Rv4RV7 COMPLEX	359	13803	61	10	7	3	45.9	8.96	1213	1	1	0	448.244	894.474	2	894.471	0.0031	0	39.42	0.17	-	NLFQFAR	M			Cmpd 242, AutoMSn(448.2444), 21.1 min
5	gi|37927194	Chain B, Crystal Structure Of Rv4RV7 COMPLEX	359	13803	61	10	7	3	45.9	8.96	1214	1	1	0	448.245	894.474	2	894.471	0.0032	0	41.9	0.098	-	NLFQFAR	M			Cmpd 154, AutoMSn(448.2445), 21.1 min
5	gi|37927194	Chain B, Crystal Structure Of Rv4RV7 COMPLEX	359	13803	61	10	7	3	45.9	8.96	1217	1	1	0	448.246	894.477	2	894.471	0.0061	0	52.37	0.0088	-	NLFQFAR	M			Cmpd 240, AutoMSn(448.2459), 21.0 min
5	gi|37927194	Chain B, Crystal Structure Of Rv4RV7 COMPLEX	359	13803	61	10	7	3	45.9	8.96	1218	1	1	0	448.246	894.477	2	894.471	0.0061	0	41.77	0.1	-	NLFQFAR	M			Cmpd 156, AutoMSn(448.2459), 21.1 min
5	gi|37927194	Chain B, Crystal Structure Of Rv4RV7 COMPLEX	359	13803	61	10	7	3	45.9	8.96	1219	1	1	0	448.246	894.477	2	894.471	0.0063	0	49.59	0.017	-	NLFQFAR	M			Cmpd 55, AutoMSn(448.2460), 21.1 min
5	gi|37927194	Chain B, Crystal Structure Of Rv4RV7 COMPLEX	359	13803	61	10	7	3	45.9	8.96	1223	2	1	0	448.247	894.479	2	894.471	0.0073	0	30.28	1.4	-	NLFQFAR	M			Cmpd 173, AutoMSn(448.2465), 21.4 min
5	gi|37927194	Chain B, Crystal Structure Of Rv4RV7 COMPLEX	359	13803	61	10	7	3	45.9	8.96	1225	1	1	0	448.247	894.479	2	894.471	0.0075	0	43.12	0.074	-	NLFQFAR	M			Cmpd 280, AutoMSn(448.2466), 20.9 min
5	gi|37927194	Chain B, Crystal Structure Of Rv4RV7 COMPLEX	359	13803	61	10	7	3	45.9	8.96	1227	1	1	0	448.247	894.479	2	894.471	0.0078	0	55.77	0.004	-	NLFQFAR	M			Cmpd 283, AutoMSn(448.2468), 21.0 min
5	gi|37927194	Chain B, Crystal Structure Of Rv4RV7 COMPLEX	359	13803	61	10	7	3	45.9	8.96	1228	1	1	0	448.247	894.479	2	894.471	0.0079	0	55.41	0.0044	-	NLFQFAR	M			Cmpd 286, AutoMSn(448.2468), 21.1 min
5	gi|37927194	Chain B, Crystal Structure Of Rv4RV7 COMPLEX	359	13803	61	10	7	3	45.9	8.96	1230	1	1	0	448.247	894.48	2	894.471	0.0091	0	53.23	0.0072	-	NLFQFAR	M			Cmpd 474, AutoMSn(448.2474), 21.0 min
5	gi|37927194	Chain B, Crystal Structure Of Rv4RV7 COMPLEX	359	13803	61	10	7	3	45.9	8.96	1233	1	1	0	448.248	894.481	2	894.471	0.0097	0	52.42	0.0087	-	NLFQFAR	M			Cmpd 470, AutoMSn(448.2477), 20.9 min
5	gi|37927194	Chain B, Crystal Structure Of Rv4RV7 COMPLEX	359	13803	61	10	7	3	45.9	8.96	1234	1	1	0	448.248	894.481	2	894.471	0.0098	0	48.32	0.022	-	NLFQFAR	M			Cmpd 281, AutoMSn(448.2478), 21.2 min
5	gi|37927194	Chain B, Crystal Structure Of Rv4RV7 COMPLEX	359	13803	61	10	7	3	45.9	8.96	1235	1	1	0	448.248	894.481	2	894.471	0.0099	0	44.94	0.049	-	NLFQFAR	M			Cmpd 334, AutoMSn(448.2478), 21.2 min
5	gi|37927194	Chain B, Crystal Structure Of Rv4RV7 COMPLEX	359	13803	61	10	7	3	45.9	8.96	1236	1	1	0	448.248	894.482	2	894.471	0.0105	0	44.25	0.057	-	NLFQFAR	M			Cmpd 425, AutoMSn(448.2481), 21.2 min
5	gi|37927194	Chain B, Crystal Structure Of Rv4RV7 COMPLEX	359	13803	61	10	7	3	45.9	8.96	1237	1	1	0	448.248	894.482	2	894.471	0.0106	0	52.61	0.0083	-	NLFQFAR	M			Cmpd 476, AutoMSn(448.2482), 21.1 min
5	gi|37927194	Chain B, Crystal Structure Of Rv4RV7 COMPLEX	359	13803	61	10	7	3	45.9	8.96	1722	3	1	1	1088.55	1087.55	1	1087.55	-0.0088	1	22.13	11	K	EYKFLSSSK	C			Cmpd 235, AutoMSn(1088.5534), 15.5 min
5	gi|37927194	Chain B, Crystal Structure Of Rv4RV7 COMPLEX	359	13803	61	10	7	3	45.9	8.96	1723	1	1	1	544.789	1087.56	2	1087.55	0.0092	1	47.52	0.033	K	EYKFLSSSK	C			Cmpd 233, AutoMSn(544.7894), 15.5 min
5	gi|37927194	Chain B, Crystal Structure Of Rv4RV7 COMPLEX	359	13803	61	10	7	3	45.9	8.96	1724	1	1	1	544.79	1087.57	2	1087.55	0.0106	1	41.24	0.14	K	EYKFLSSSK	C			Cmpd 231, AutoMSn(544.7900), 15.5 min
5	gi|37927194	Chain B, Crystal Structure Of Rv4RV7 COMPLEX	359	13803	61	10	7	3	45.9	8.96	1725	1	1	1	544.79	1087.57	2	1087.55	0.0111	1	40.29	0.17	K	EYKFLSSSK	C			Cmpd 236, AutoMSn(544.7903), 15.6 min
5	gi|37927194	Chain B, Crystal Structure Of Rv4RV7 COMPLEX	359	13803	61	10	7	3	45.9	8.96	2141	1	1	0	594.788	1187.56	2	1187.55	0.0118	0	52.65	0.0089	R	VAANCFHQNK	N	Carbamidomethyl (C)	0.0000100000.0	Cmpd 63, AutoMSn(594.7885), 11.7 min
5	gi|37927194	Chain B, Crystal Structure Of Rv4RV7 COMPLEX	359	13803	61	10	7	3	45.9	8.96	2143	1	1	0	594.79	1187.56	2	1187.55	0.014	0	89.23	2e-06	R	VAANCFHQNK	N	Carbamidomethyl (C)	0.0000100000.0	Cmpd 65, AutoMSn(594.7896), 11.7 min
5	gi|37927194	Chain B, Crystal Structure Of Rv4RV7 COMPLEX	359	13803	61	10	7	3	45.9	8.96	2144	3	1	0	396.864	1187.57	3	1187.55	0.0189	0	35.41	0.47	R	VAANCFHQNK	N	Carbamidomethyl (C)	0.0000100000.0	Cmpd 72, AutoMSn(396.8637), 11.9 min
5	gi|37927194	Chain B, Crystal Structure Of Rv4RV7 COMPLEX	359	13803	61	10	7	3	45.9	8.96	2145	1	1	0	396.865	1187.57	3	1187.55	0.0237	0	65.37	0.00047	R	VAANCFHQNK	N	Carbamidomethyl (C)	0.0000100000.0	Cmpd 69, AutoMSn(396.8654), 11.8 min
5	gi|37927194	Chain B, Crystal Structure Of Rv4RV7 COMPLEX	359	13803	61	10	7	3	45.9	8.96	2364	1	1	1	624.317	1246.62	2	1246.63	-0.015	0	47.18	0.031	K	LAIYSYSFQR	G			Cmpd 827, AutoMSn(624.3171), 30.2 min
5	gi|37927194	Chain B, Crystal Structure Of Rv4RV7 COMPLEX	359	13803	61	10	7	3	45.9	8.96	2368	1	1	1	624.326	1246.64	2	1246.63	0.0019	0	64.06	0.00063	K	LAIYSYSFQR	G			Cmpd 279, AutoMSn(624.3256), 20.9 min
5	gi|37927194	Chain B, Crystal Structure Of Rv4RV7 COMPLEX	359	13803	61	10	7	3	45.9	8.96	2369	1	1	1	624.326	1246.64	2	1246.63	0.0029	0	58.36	0.0023	K	LAIYSYSFQR	G			Cmpd 150, AutoMSn(624.3260), 21.0 min
5	gi|37927194	Chain B, Crystal Structure Of Rv4RV7 COMPLEX	359	13803	61	10	7	3	45.9	8.96	2371	1	1	1	624.327	1246.64	2	1246.63	0.005	0	69.56	0.00018	K	LAIYSYSFQR	G			Cmpd 282, AutoMSn(624.3271), 21.2 min
5	gi|37927194	Chain B, Crystal Structure Of Rv4RV7 COMPLEX	359	13803	61	10	7	3	45.9	8.96	2372	1	1	1	624.328	1246.64	2	1246.63	0.0062	0	64.78	0.00053	K	LAIYSYSFQR	G			Cmpd 178, AutoMSn(624.3277), 21.1 min
5	gi|37927194	Chain B, Crystal Structure Of Rv4RV7 COMPLEX	359	13803	61	10	7	3	45.9	8.96	2373	1	1	1	624.328	1246.64	2	1246.63	0.0064	0	70.5	0.00014	K	LAIYSYSFQR	G			Cmpd 252, AutoMSn(624.3278), 21.3 min
5	gi|37927194	Chain B, Crystal Structure Of Rv4RV7 COMPLEX	359	13803	61	10	7	3	45.9	8.96	2375	1	1	1	624.328	1246.64	2	1246.63	0.0068	0	60.82	0.0013	K	LAIYSYSFQR	G			Cmpd 161, AutoMSn(624.3280), 21.1 min
5	gi|37927194	Chain B, Crystal Structure Of Rv4RV7 COMPLEX	359	13803	61	10	7	3	45.9	8.96	2376	1	1	1	624.328	1246.64	2	1246.63	0.0069	0	78.8	2.1e-05	K	LAIYSYSFQR	G			Cmpd 285, AutoMSn(624.3280), 21.1 min
5	gi|37927194	Chain B, Crystal Structure Of Rv4RV7 COMPLEX	359	13803	61	10	7	3	45.9	8.96	2377	1	1	1	624.328	1246.64	2	1246.63	0.0073	0	69.52	0.00018	K	LAIYSYSFQR	G			Cmpd 163, AutoMSn(624.3282), 21.2 min
5	gi|37927194	Chain B, Crystal Structure Of Rv4RV7 COMPLEX	359	13803	61	10	7	3	45.9	8.96	2378	1	1	1	624.328	1246.64	2	1246.63	0.0079	0	68.01	0.00025	K	LAIYSYSFQR	G			Cmpd 174, AutoMSn(624.3285), 21.4 min
5	gi|37927194	Chain B, Crystal Structure Of Rv4RV7 COMPLEX	359	13803	61	10	7	3	45.9	8.96	2379	1	1	1	624.329	1246.64	2	1246.63	0.0083	0	40.9	0.13	K	LAIYSYSFQR	G			Cmpd 279, AutoMSn(624.3287), 21.1 min
5	gi|37927194	Chain B, Crystal Structure Of Rv4RV7 COMPLEX	359	13803	61	10	7	3	45.9	8.96	2380	1	1	1	624.329	1246.64	2	1246.63	0.0085	0	60.17	0.0015	K	LAIYSYSFQR	G			Cmpd 329, AutoMSn(624.3288), 21.1 min
5	gi|37927194	Chain B, Crystal Structure Of Rv4RV7 COMPLEX	359	13803	61	10	7	3	45.9	8.96	2381	2	1	1	624.329	1246.64	2	1246.63	0.009	0	38.95	0.2	K	LAIYSYSFQR	G			Cmpd 423, AutoMSn(624.3291), 21.2 min
5	gi|37927194	Chain B, Crystal Structure Of Rv4RV7 COMPLEX	359	13803	61	10	7	3	45.9	8.96	2382	1	1	1	624.329	1246.64	2	1246.63	0.0095	0	52.42	0.0092	K	LAIYSYSFQR	G			Cmpd 277, AutoMSn(624.3293), 21.1 min
5	gi|37927194	Chain B, Crystal Structure Of Rv4RV7 COMPLEX	359	13803	61	10	7	3	45.9	8.96	2383	1	1	1	624.329	1246.64	2	1246.63	0.0096	0	43.79	0.067	K	LAIYSYSFQR	G			Cmpd 420, AutoMSn(624.3294), 21.2 min
5	gi|37927194	Chain B, Crystal Structure Of Rv4RV7 COMPLEX	359	13803	61	10	7	3	45.9	8.96	2384	1	1	1	624.33	1246.64	2	1246.63	0.0098	0	43.1	0.079	K	LAIYSYSFQR	G			Cmpd 236, AutoMSn(624.3295), 20.9 min
5	gi|37927194	Chain B, Crystal Structure Of Rv4RV7 COMPLEX	359	13803	61	10	7	3	45.9	8.96	2385	1	1	1	624.33	1246.64	2	1246.63	0.0104	0	80.76	1.4e-05	K	LAIYSYSFQR	G			Cmpd 471, AutoMSn(624.3298), 20.9 min
5	gi|37927194	Chain B, Crystal Structure Of Rv4RV7 COMPLEX	359	13803	61	10	7	3	45.9	8.96	2386	2	1	1	624.33	1246.65	2	1246.63	0.0106	0	64.37	0.00059	K	LAIYSYSFQR	G			Cmpd 153, AutoMSn(624.3298), 21.1 min
5	gi|37927194	Chain B, Crystal Structure Of Rv4RV7 COMPLEX	359	13803	61	10	7	3	45.9	8.96	2387	1	1	1	624.33	1246.65	2	1246.63	0.0109	0	76.69	3.4e-05	K	LAIYSYSFQR	G			Cmpd 51, AutoMSn(624.3300), 21.0 min
5	gi|37927194	Chain B, Crystal Structure Of Rv4RV7 COMPLEX	359	13803	61	10	7	3	45.9	8.96	2388	1	1	1	624.33	1246.65	2	1246.63	0.0111	0	89.76	1.7e-06	K	LAIYSYSFQR	G			Cmpd 282, AutoMSn(624.3301), 21.0 min
5	gi|37927194	Chain B, Crystal Structure Of Rv4RV7 COMPLEX	359	13803	61	10	7	3	45.9	8.96	2389	1	1	1	624.33	1246.65	2	1246.63	0.0112	0	59.91	0.0016	K	LAIYSYSFQR	G			Cmpd 324, AutoMSn(624.3302), 21.0 min
5	gi|37927194	Chain B, Crystal Structure Of Rv4RV7 COMPLEX	359	13803	61	10	7	3	45.9	8.96	2390	1	1	1	624.331	1246.65	2	1246.63	0.0119	0	76.88	3.3e-05	K	LAIYSYSFQR	G			Cmpd 473, AutoMSn(624.3305), 21.0 min
5	gi|37927194	Chain B, Crystal Structure Of Rv4RV7 COMPLEX	359	13803	61	10	7	3	45.9	8.96	2391	1	1	1	624.331	1246.65	2	1246.63	0.0126	0	80.91	1.3e-05	K	LAIYSYSFQR	G			Cmpd 475, AutoMSn(624.3309), 21.0 min
5	gi|37927194	Chain B, Crystal Structure Of Rv4RV7 COMPLEX	359	13803	61	10	7	3	45.9	8.96	2393	1	1	1	624.332	1246.65	2	1246.63	0.0144	0	56.66	0.0035	K	LAIYSYSFQR	G			Cmpd 326, AutoMSn(624.3318), 21.0 min
5	gi|37927194	Chain B, Crystal Structure Of Rv4RV7 COMPLEX	359	13803	61	10	7	3	45.9	8.96	2394	1	1	1	624.332	1246.65	2	1246.63	0.0149	0	76.41	3.7e-05	K	LAIYSYSFQR	G			Cmpd 239, AutoMSn(624.3320), 21.0 min
5	gi|37927194	Chain B, Crystal Structure Of Rv4RV7 COMPLEX	359	13803	61	10	7	3	45.9	8.96	2395	1	1	1	624.332	1246.65	2	1246.63	0.0156	0	64.48	0.00057	K	LAIYSYSFQR	G			Cmpd 177, AutoMSn(624.3324), 21.1 min
5	gi|37927194	Chain B, Crystal Structure Of Rv4RV7 COMPLEX	359	13803	61	10	7	3	45.9	8.96	3575	1	1	1	831.325	1660.64	2	1660.63	0.0106	0	76.04	4.8e-05	R	CCFVHDCCYGGVK	G	4 Carbamidomethyl (C)	0.1100001100000.0	Cmpd 246, AutoMSn(831.3253), 15.8 min
5	gi|37927194	Chain B, Crystal Structure Of Rv4RV7 COMPLEX	359	13803	61	10	7	3	45.9	8.96	3576	1	1	1	831.327	1660.64	2	1660.63	0.0148	0	38.43	0.27	R	CCFVHDCCYGGVK	G	4 Carbamidomethyl (C)	0.1100001100000.0	Cmpd 244, AutoMSn(831.3275), 15.7 min
5	gi|37927194	Chain B, Crystal Structure Of Rv4RV7 COMPLEX	359	13803	61	10	7	3	45.9	8.96	3577	1	1	1	831.328	1660.64	2	1660.63	0.0154	0	57.1	0.0037	R	CCFVHDCCYGGVK	G	4 Carbamidomethyl (C)	0.1100001100000.0	Cmpd 250, AutoMSn(831.3278), 15.9 min
5	gi|37927194	Chain B, Crystal Structure Of Rv4RV7 COMPLEX	359	13803	61	10	7	3	45.9	8.96	3578	1	1	1	554.558	1660.65	3	1660.63	0.0262	0	56.11	0.0045	R	CCFVHDCCYGGVK	G	4 Carbamidomethyl (C)	0.1100001100000.0	Cmpd 243, AutoMSn(554.5579), 15.7 min
5	gi|37927194	Chain B, Crystal Structure Of Rv4RV7 COMPLEX	359	13803	61	10	7	3	45.9	8.96	3579	1	1	1	554.562	1660.66	3	1660.63	0.0375	0	83.65	7.5e-06	R	CCFVHDCCYGGVK	G	4 Carbamidomethyl (C)	0.1100001100000.0	Cmpd 245, AutoMSn(554.5616), 15.8 min
5	gi|37927194	Chain B, Crystal Structure Of Rv4RV7 COMPLEX	359	13803	61	10	7	3	45.9	8.96	3580	1	1	1	554.569	1660.69	3	1660.63	0.0605	0	52.7	0.0087	R	CCFVHDCCYGGVK	G	4 Carbamidomethyl (C)	0.1100001100000.0	Cmpd 248, AutoMSn(554.5693), 15.9 min
5	gi|37927194	Chain B, Crystal Structure Of Rv4RV7 COMPLEX	359	13803	61	10	7	3	45.9	8.96	4246	5	1	1	708.32	2121.94	3	2121.91	0.0227	1	33.61	0.55	R	TICECDRVAANCFHQNK	N	3 Carbamidomethyl (C)	0.00101000000100000.0	Cmpd 200, AutoMSn(708.3196), 14.8 min
5	gi|37927194	Chain B, Crystal Structure Of Rv4RV7 COMPLEX	359	13803	61	10	7	3	45.9	8.96	4247	1	1	1	708.321	2121.94	3	2121.91	0.0268	1	40.44	0.11	R	TICECDRVAANCFHQNK	N	3 Carbamidomethyl (C)	0.00101000000100000.0	Cmpd 197, AutoMSn(708.3210), 14.7 min
5	gi|37927194	Chain B, Crystal Structure Of Rv4RV7 COMPLEX	359	13803	61	10	7	3	45.9	8.96	4248	1	1	1	708.322	2121.94	3	2121.91	0.0299	1	51.87	0.0081	R	TICECDRVAANCFHQNK	N	3 Carbamidomethyl (C)	0.00101000000100000.0	Cmpd 194, AutoMSn(708.3220), 14.6 min	emPAI	2.03
6	gi|461511	RecName: Full=Protein C activator; AltName: Full=Snake venom serine protease; Short=SVSP, partial [Agkistrodon bilineatus]	189	2190	8	3	1	1	65	4.65	2983	1	1	1	749.845	1497.68	2	1497.66	0.0126	0	60.06	0.0014	-	VVGGDECNINEHR	S	Carbamidomethyl (C)	0.0000001000000.0	Cmpd 21, AutoMSn(749.8451), 13.1 min
6	gi|461511	RecName: Full=Protein C activator; AltName: Full=Snake venom serine protease; Short=SVSP, partial [Agkistrodon bilineatus]	189	2190	8	3	1	1	65	4.65	2984	1	1	1	749.845	1497.68	2	1497.66	0.0131	0	41.85	0.091	-	VVGGDECNINEHR	S	Carbamidomethyl (C)	0.0000001000000.0	Cmpd 30, AutoMSn(749.8453), 13.3 min
6	gi|461511	RecName: Full=Protein C activator; AltName: Full=Snake venom serine protease; Short=SVSP, partial [Agkistrodon bilineatus]	189	2190	8	3	1	1	65	4.65	2985	1	1	1	749.848	1497.68	2	1497.66	0.0177	0	54.02	0.0055	-	VVGGDECNINEHR	S	Carbamidomethyl (C)	0.0000001000000.0	Cmpd 27, AutoMSn(749.8477), 13.3 min
6	gi|461511	RecName: Full=Protein C activator; AltName: Full=Snake venom serine protease; Short=SVSP, partial [Agkistrodon bilineatus]	189	2190	8	3	1	1	65	4.65	2986	1	1	1	749.848	1497.68	2	1497.66	0.0179	0	66.2	0.00034	-	VVGGDECNINEHR	S	Carbamidomethyl (C)	0.0000001000000.0	Cmpd 24, AutoMSn(749.8477), 13.2 min
6	gi|461511	RecName: Full=Protein C activator; AltName: Full=Snake venom serine protease; Short=SVSP, partial [Agkistrodon bilineatus]	189	2190	8	3	1	1	65	4.65	2987	1	1	1	500.235	1497.68	3	1497.66	0.021	0	113.63	6e-09	-	VVGGDECNINEHR	S	Carbamidomethyl (C)	0.0000001000000.0	Cmpd 29, AutoMSn(500.2353), 13.3 min
6	gi|461511	RecName: Full=Protein C activator; AltName: Full=Snake venom serine protease; Short=SVSP, partial [Agkistrodon bilineatus]	189	2190	8	3	1	1	65	4.65	2988	1	1	1	500.235	1497.68	3	1497.66	0.0211	0	79.54	1.5e-05	-	VVGGDECNINEHR	S	Carbamidomethyl (C)	0.0000001000000.0	Cmpd 20, AutoMSn(500.2353), 13.1 min
6	gi|461511	RecName: Full=Protein C activator; AltName: Full=Snake venom serine protease; Short=SVSP, partial [Agkistrodon bilineatus]	189	2190	8	3	1	1	65	4.65	2989	1	1	1	500.236	1497.69	3	1497.66	0.0236	0	92.01	8.8e-07	-	VVGGDECNINEHR	S	Carbamidomethyl (C)	0.0000001000000.0	Cmpd 23, AutoMSn(500.2361), 13.2 min
6	gi|461511	RecName: Full=Protein C activator; AltName: Full=Snake venom serine protease; Short=SVSP, partial [Agkistrodon bilineatus]	189	2190	8	3	1	1	65	4.65	2990	1	1	1	500.237	1497.69	3	1497.66	0.0272	0	73.69	5.9e-05	-	VVGGDECNINEHR	S	Carbamidomethyl (C)	0.0000001000000.0	Cmpd 26, AutoMSn(500.2373), 13.2 min	emPAI	6.9
7	gi|239977258	RecName: Full=Kunitz-type serine protease inhibitor B6; AltName: Full=BPTI-6; AltName: Full=Trypsin inhibitor 6; AltName: Full=Trypsin inhibitor B6; Flags: Precursor [Daboia siamensis]	278	9338	37	3	6	2	52.4	8.87	1962	1	1	0	572.29	1142.57	2	1142.56	0.0049	0	50.48	0.016	R	IYYNLESNK	C			Cmpd 176, AutoMSn(572.2901), 16.9 min
7	gi|239977258	RecName: Full=Kunitz-type serine protease inhibitor B6; AltName: Full=BPTI-6; AltName: Full=Trypsin inhibitor 6; AltName: Full=Trypsin inhibitor B6; Flags: Precursor [Daboia siamensis]	278	9338	37	3	6	2	52.4	8.87	1963	1	1	0	572.292	1142.57	2	1142.56	0.0087	0	66.04	0.00046	R	IYYNLESNK	C			Cmpd 182, AutoMSn(572.2920), 17.1 min
7	gi|239977258	RecName: Full=Kunitz-type serine protease inhibitor B6; AltName: Full=BPTI-6; AltName: Full=Trypsin inhibitor 6; AltName: Full=Trypsin inhibitor B6; Flags: Precursor [Daboia siamensis]	278	9338	37	3	6	2	52.4	8.87	1964	1	1	0	572.292	1142.57	2	1142.56	0.0091	0	60.28	0.0017	R	IYYNLESNK	C			Cmpd 178, AutoMSn(572.2922), 17.0 min
7	gi|239977258	RecName: Full=Kunitz-type serine protease inhibitor B6; AltName: Full=BPTI-6; AltName: Full=Trypsin inhibitor 6; AltName: Full=Trypsin inhibitor B6; Flags: Precursor [Daboia siamensis]	278	9338	37	3	6	2	52.4	8.87	1965	7	1	0	572.296	1142.58	2	1142.56	0.0171	0	34.1	0.71	R	IYYNLESNK	C			Cmpd 307, AutoMSn(572.2962), 17.2 min
7	gi|239977258	RecName: Full=Kunitz-type serine protease inhibitor B6; AltName: Full=BPTI-6; AltName: Full=Trypsin inhibitor 6; AltName: Full=Trypsin inhibitor B6; Flags: Precursor [Daboia siamensis]	278	9338	37	3	6	2	52.4	8.87	1989	1	1	0	575.773	1149.53	2	1149.52	0.0081	0	48.35	0.024	K	FCNLAPESGR	C	Carbamidomethyl (C)	0.0100000000.0	Cmpd 65, AutoMSn(575.7732), 16.3 min
7	gi|239977258	RecName: Full=Kunitz-type serine protease inhibitor B6; AltName: Full=BPTI-6; AltName: Full=Trypsin inhibitor 6; AltName: Full=Trypsin inhibitor B6; Flags: Precursor [Daboia siamensis]	278	9338	37	3	6	2	52.4	8.87	1991	1	1	0	575.774	1149.53	2	1149.52	0.0089	0	55.13	0.0049	K	FCNLAPESGR	C	Carbamidomethyl (C)	0.0100000000.0	Cmpd 93, AutoMSn(575.7736), 16.2 min
7	gi|239977258	RecName: Full=Kunitz-type serine protease inhibitor B6; AltName: Full=BPTI-6; AltName: Full=Trypsin inhibitor 6; AltName: Full=Trypsin inhibitor B6; Flags: Precursor [Daboia siamensis]	278	9338	37	3	6	2	52.4	8.87	1992	1	1	0	575.774	1149.53	2	1149.52	0.009	0	72.05	0.0001	K	FCNLAPESGR	C	Carbamidomethyl (C)	0.0100000000.0	Cmpd 165, AutoMSn(575.7736), 16.7 min
7	gi|239977258	RecName: Full=Kunitz-type serine protease inhibitor B6; AltName: Full=BPTI-6; AltName: Full=Trypsin inhibitor 6; AltName: Full=Trypsin inhibitor B6; Flags: Precursor [Daboia siamensis]	278	9338	37	3	6	2	52.4	8.87	1993	1	1	0	575.774	1149.53	2	1149.52	0.0097	0	66.37	0.00037	K	FCNLAPESGR	C	Carbamidomethyl (C)	0.0100000000.0	Cmpd 93, AutoMSn(575.7740), 16.2 min
7	gi|239977258	RecName: Full=Kunitz-type serine protease inhibitor B6; AltName: Full=BPTI-6; AltName: Full=Trypsin inhibitor 6; AltName: Full=Trypsin inhibitor B6; Flags: Precursor [Daboia siamensis]	278	9338	37	3	6	2	52.4	8.87	1994	1	1	0	575.774	1149.53	2	1149.52	0.0102	0	65.45	0.00046	K	FCNLAPESGR	C	Carbamidomethyl (C)	0.0100000000.0	Cmpd 132, AutoMSn(575.7742), 16.0 min
7	gi|239977258	RecName: Full=Kunitz-type serine protease inhibitor B6; AltName: Full=BPTI-6; AltName: Full=Trypsin inhibitor 6; AltName: Full=Trypsin inhibitor B6; Flags: Precursor [Daboia siamensis]	278	9338	37	3	6	2	52.4	8.87	1995	1	1	0	575.774	1149.53	2	1149.52	0.0104	0	55.28	0.0048	K	FCNLAPESGR	C	Carbamidomethyl (C)	0.0100000000.0	Cmpd 90, AutoMSn(575.7743), 16.1 min
7	gi|239977258	RecName: Full=Kunitz-type serine protease inhibitor B6; AltName: Full=BPTI-6; AltName: Full=Trypsin inhibitor 6; AltName: Full=Trypsin inhibitor B6; Flags: Precursor [Daboia siamensis]	278	9338	37	3	6	2	52.4	8.87	1996	1	1	0	575.774	1149.53	2	1149.52	0.0105	0	56.27	0.0038	K	FCNLAPESGR	C	Carbamidomethyl (C)	0.0100000000.0	Cmpd 262, AutoMSn(575.7744), 16.1 min
7	gi|239977258	RecName: Full=Kunitz-type serine protease inhibitor B6; AltName: Full=BPTI-6; AltName: Full=Trypsin inhibitor 6; AltName: Full=Trypsin inhibitor B6; Flags: Precursor [Daboia siamensis]	278	9338	37	3	6	2	52.4	8.87	1997	2	1	0	575.774	1149.53	2	1149.52	0.0105	0	36.83	0.33	K	FCNLAPESGR	C	Carbamidomethyl (C)	0.0100000000.0	Cmpd 114, AutoMSn(575.7744), 16.1 min
7	gi|239977258	RecName: Full=Kunitz-type serine protease inhibitor B6; AltName: Full=BPTI-6; AltName: Full=Trypsin inhibitor 6; AltName: Full=Trypsin inhibitor B6; Flags: Precursor [Daboia siamensis]	278	9338	37	3	6	2	52.4	8.87	1998	1	1	0	575.774	1149.53	2	1149.52	0.0105	0	58.92	0.0021	K	FCNLAPESGR	C	Carbamidomethyl (C)	0.0100000000.0	Cmpd 117, AutoMSn(575.7744), 16.2 min
7	gi|239977258	RecName: Full=Kunitz-type serine protease inhibitor B6; AltName: Full=BPTI-6; AltName: Full=Trypsin inhibitor 6; AltName: Full=Trypsin inhibitor B6; Flags: Precursor [Daboia siamensis]	278	9338	37	3	6	2	52.4	8.87	1999	1	1	0	575.775	1149.53	2	1149.52	0.0109	0	59.57	0.0018	K	FCNLAPESGR	C	Carbamidomethyl (C)	0.0100000000.0	Cmpd 67, AutoMSn(575.7746), 16.3 min
7	gi|239977258	RecName: Full=Kunitz-type serine protease inhibitor B6; AltName: Full=BPTI-6; AltName: Full=Trypsin inhibitor 6; AltName: Full=Trypsin inhibitor B6; Flags: Precursor [Daboia siamensis]	278	9338	37	3	6	2	52.4	8.87	2000	3	1	0	575.775	1149.54	2	1149.52	0.0116	0	43.63	0.07	K	FCNLAPESGR	C	Carbamidomethyl (C)	0.0100000000.0	Cmpd 68, AutoMSn(575.7749), 16.2 min
7	gi|239977258	RecName: Full=Kunitz-type serine protease inhibitor B6; AltName: Full=BPTI-6; AltName: Full=Trypsin inhibitor 6; AltName: Full=Trypsin inhibitor B6; Flags: Precursor [Daboia siamensis]	278	9338	37	3	6	2	52.4	8.87	2002	2	1	0	575.776	1149.54	2	1149.52	0.0137	0	48.02	0.025	K	FCNLAPESGR	C	Carbamidomethyl (C)	0.0100000000.0	Cmpd 87, AutoMSn(575.7760), 16.1 min
7	gi|239977258	RecName: Full=Kunitz-type serine protease inhibitor B6; AltName: Full=BPTI-6; AltName: Full=Trypsin inhibitor 6; AltName: Full=Trypsin inhibitor B6; Flags: Precursor [Daboia siamensis]	278	9338	37	3	6	2	52.4	8.87	2003	1	1	0	575.776	1149.54	2	1149.52	0.0138	0	72.26	9.6e-05	K	FCNLAPESGR	C	Carbamidomethyl (C)	0.0100000000.0	Cmpd 138, AutoMSn(575.7760), 16.1 min
7	gi|239977258	RecName: Full=Kunitz-type serine protease inhibitor B6; AltName: Full=BPTI-6; AltName: Full=Trypsin inhibitor 6; AltName: Full=Trypsin inhibitor B6; Flags: Precursor [Daboia siamensis]	278	9338	37	3	6	2	52.4	8.87	2004	1	1	0	575.776	1149.54	2	1149.52	0.0143	0	62.92	0.00082	K	FCNLAPESGR	C	Carbamidomethyl (C)	0.0100000000.0	Cmpd 90, AutoMSn(575.7763), 16.1 min
7	gi|239977258	RecName: Full=Kunitz-type serine protease inhibitor B6; AltName: Full=BPTI-6; AltName: Full=Trypsin inhibitor 6; AltName: Full=Trypsin inhibitor B6; Flags: Precursor [Daboia siamensis]	278	9338	37	3	6	2	52.4	8.87	2005	1	1	0	575.776	1149.54	2	1149.52	0.0144	0	68.18	0.00024	K	FCNLAPESGR	C	Carbamidomethyl (C)	0.0100000000.0	Cmpd 135, AutoMSn(575.7763), 16.0 min
7	gi|239977258	RecName: Full=Kunitz-type serine protease inhibitor B6; AltName: Full=BPTI-6; AltName: Full=Trypsin inhibitor 6; AltName: Full=Trypsin inhibitor B6; Flags: Precursor [Daboia siamensis]	278	9338	37	3	6	2	52.4	8.87	2007	1	1	0	575.777	1149.54	2	1149.52	0.0166	0	53.87	0.0066	K	FCNLAPESGR	C	Carbamidomethyl (C)	0.0100000000.0	Cmpd 87, AutoMSn(575.7774), 16.1 min
7	gi|239977258	RecName: Full=Kunitz-type serine protease inhibitor B6; AltName: Full=BPTI-6; AltName: Full=Trypsin inhibitor 6; AltName: Full=Trypsin inhibitor B6; Flags: Precursor [Daboia siamensis]	278	9338	37	3	6	2	52.4	8.87	2008	1	1	0	575.778	1149.54	2	1149.52	0.0169	0	54.46	0.0058	K	FCNLAPESGR	C	Carbamidomethyl (C)	0.0100000000.0	Cmpd 120, AutoMSn(575.7776), 16.2 min
7	gi|239977258	RecName: Full=Kunitz-type serine protease inhibitor B6; AltName: Full=BPTI-6; AltName: Full=Trypsin inhibitor 6; AltName: Full=Trypsin inhibitor B6; Flags: Precursor [Daboia siamensis]	278	9338	37	3	6	2	52.4	8.87	2826	1	1	0	716.352	1430.69	2	1430.69	0.0033	1	43.17	0.073	R	IYYNLESNKCK	V	Carbamidomethyl (C)	0.00000000010.0	Cmpd 98, AutoMSn(716.3521), 15.2 min
7	gi|239977258	RecName: Full=Kunitz-type serine protease inhibitor B6; AltName: Full=BPTI-6; AltName: Full=Trypsin inhibitor 6; AltName: Full=Trypsin inhibitor B6; Flags: Precursor [Daboia siamensis]	278	9338	37	3	6	2	52.4	8.87	2827	1	1	0	716.354	1430.69	2	1430.69	0.0062	1	63	0.00075	R	IYYNLESNKCK	V	Carbamidomethyl (C)	0.00000000010.0	Cmpd 96, AutoMSn(716.3536), 15.1 min
7	gi|239977258	RecName: Full=Kunitz-type serine protease inhibitor B6; AltName: Full=BPTI-6; AltName: Full=Trypsin inhibitor 6; AltName: Full=Trypsin inhibitor B6; Flags: Precursor [Daboia siamensis]	278	9338	37	3	6	2	52.4	8.87	2828	1	1	0	716.356	1430.7	2	1430.69	0.0121	1	45.4	0.043	R	IYYNLESNKCK	V	Carbamidomethyl (C)	0.00000000010.0	Cmpd 92, AutoMSn(716.3565), 15.0 min
7	gi|239977258	RecName: Full=Kunitz-type serine protease inhibitor B6; AltName: Full=BPTI-6; AltName: Full=Trypsin inhibitor 6; AltName: Full=Trypsin inhibitor B6; Flags: Precursor [Daboia siamensis]	278	9338	37	3	6	2	52.4	8.87	2829	1	1	0	477.907	1430.7	3	1430.69	0.0139	1	66.73	0.00032	R	IYYNLESNKCK	V	Carbamidomethyl (C)	0.00000000010.0	Cmpd 97, AutoMSn(477.9074), 15.2 min
7	gi|239977258	RecName: Full=Kunitz-type serine protease inhibitor B6; AltName: Full=BPTI-6; AltName: Full=Trypsin inhibitor 6; AltName: Full=Trypsin inhibitor B6; Flags: Precursor [Daboia siamensis]	278	9338	37	3	6	2	52.4	8.87	2830	1	1	0	477.91	1430.71	3	1430.69	0.0207	1	74.97	4.8e-05	R	IYYNLESNKCK	V	Carbamidomethyl (C)	0.00000000010.0	Cmpd 95, AutoMSn(477.9096), 15.1 min
7	gi|239977258	RecName: Full=Kunitz-type serine protease inhibitor B6; AltName: Full=BPTI-6; AltName: Full=Trypsin inhibitor 6; AltName: Full=Trypsin inhibitor B6; Flags: Precursor [Daboia siamensis]	278	9338	37	3	6	2	52.4	8.87	2874	1	1	0	489.563	1465.67	3	1465.66	0.0132	1	62.62	0.00077	K	FCNLAPESGRCR	G	2 Carbamidomethyl (C)	0.010000000010.0	Cmpd 71, AutoMSn(489.5635), 14.6 min
7	gi|239977258	RecName: Full=Kunitz-type serine protease inhibitor B6; AltName: Full=BPTI-6; AltName: Full=Trypsin inhibitor 6; AltName: Full=Trypsin inhibitor B6; Flags: Precursor [Daboia siamensis]	278	9338	37	3	6	2	52.4	8.87	2875	1	1	0	489.564	1465.67	3	1465.66	0.0148	1	51.55	0.0099	K	FCNLAPESGRCR	G	2 Carbamidomethyl (C)	0.010000000010.0	Cmpd 74, AutoMSn(489.5640), 14.6 min
7	gi|239977258	RecName: Full=Kunitz-type serine protease inhibitor B6; AltName: Full=BPTI-6; AltName: Full=Trypsin inhibitor 6; AltName: Full=Trypsin inhibitor B6; Flags: Precursor [Daboia siamensis]	278	9338	37	3	6	2	52.4	8.87	2876	9	1	0	489.565	1465.67	3	1465.66	0.0162	1	39.56	0.16	K	FCNLAPESGRCR	G	2 Carbamidomethyl (C)	0.010000000010.0	Cmpd 68, AutoMSn(489.5645), 14.5 min
7	gi|239977258	RecName: Full=Kunitz-type serine protease inhibitor B6; AltName: Full=BPTI-6; AltName: Full=Trypsin inhibitor 6; AltName: Full=Trypsin inhibitor B6; Flags: Precursor [Daboia siamensis]	278	9338	37	3	6	2	52.4	8.87	3983	1	1	0	955.421	1908.83	2	1908.82	0.006	0	81.3	1e-05	K	VFFYGGCGGNANNFETR	D	Carbamidomethyl (C)	0.00000010000000000.0	Cmpd 317, AutoMSn(955.4210), 20.8 min
7	gi|239977258	RecName: Full=Kunitz-type serine protease inhibitor B6; AltName: Full=BPTI-6; AltName: Full=Trypsin inhibitor 6; AltName: Full=Trypsin inhibitor B6; Flags: Precursor [Daboia siamensis]	278	9338	37	3	6	2	52.4	8.87	3985	1	1	0	955.422	1908.83	2	1908.82	0.0078	0	77.67	2.3e-05	K	VFFYGGCGGNANNFETR	D	Carbamidomethyl (C)	0.00000010000000000.0	Cmpd 314, AutoMSn(955.4218), 20.7 min
7	gi|239977258	RecName: Full=Kunitz-type serine protease inhibitor B6; AltName: Full=BPTI-6; AltName: Full=Trypsin inhibitor 6; AltName: Full=Trypsin inhibitor B6; Flags: Precursor [Daboia siamensis]	278	9338	37	3	6	2	52.4	8.87	3986	1	1	0	955.424	1908.83	2	1908.82	0.0125	0	41.45	0.097	K	VFFYGGCGGNANNFETR	D	Carbamidomethyl (C)	0.00000010000000000.0	Cmpd 311, AutoMSn(955.4242), 20.7 min
7	gi|239977258	RecName: Full=Kunitz-type serine protease inhibitor B6; AltName: Full=BPTI-6; AltName: Full=Trypsin inhibitor 6; AltName: Full=Trypsin inhibitor B6; Flags: Precursor [Daboia siamensis]	278	9338	37	3	6	2	52.4	8.87	3988	1	1	0	637.287	1908.84	3	1908.82	0.018	0	66.91	0.00027	K	VFFYGGCGGNANNFETR	D	Carbamidomethyl (C)	0.00000010000000000.0	Cmpd 318, AutoMSn(637.2871), 20.8 min
7	gi|239977258	RecName: Full=Kunitz-type serine protease inhibitor B6; AltName: Full=BPTI-6; AltName: Full=Trypsin inhibitor 6; AltName: Full=Trypsin inhibitor B6; Flags: Precursor [Daboia siamensis]	278	9338	37	3	6	2	52.4	8.87	3990	1	1	0	637.288	1908.84	3	1908.82	0.0212	0	49.68	0.014	K	VFFYGGCGGNANNFETR	D	Carbamidomethyl (C)	0.00000010000000000.0	Cmpd 315, AutoMSn(637.2881), 20.8 min
7	gi|239977258	RecName: Full=Kunitz-type serine protease inhibitor B6; AltName: Full=BPTI-6; AltName: Full=Trypsin inhibitor 6; AltName: Full=Trypsin inhibitor B6; Flags: Precursor [Daboia siamensis]	278	9338	37	3	6	2	52.4	8.87	3992	1	1	0	637.289	1908.84	3	1908.82	0.0231	0	47.49	0.024	K	VFFYGGCGGNANNFETR	D	Carbamidomethyl (C)	0.00000010000000000.0	Cmpd 313, AutoMSn(637.2888), 20.7 min
7	gi|239977258	RecName: Full=Kunitz-type serine protease inhibitor B6; AltName: Full=BPTI-6; AltName: Full=Trypsin inhibitor 6; AltName: Full=Trypsin inhibitor B6; Flags: Precursor [Daboia siamensis]	278	9338	37	3	6	2	52.4	8.87	4600	1	1	0	824.024	2469.05	3	2469.02	0.0273	1	44.85	0.041	K	VFFYGGCGGNANNFETRDECR	Q	2 Carbamidomethyl (C)	0.000000100000000000010.0	Cmpd 246, AutoMSn(824.0239), 19.0 min
7	gi|239977258	RecName: Full=Kunitz-type serine protease inhibitor B6; AltName: Full=BPTI-6; AltName: Full=Trypsin inhibitor 6; AltName: Full=Trypsin inhibitor B6; Flags: Precursor [Daboia siamensis]	278	9338	37	3	6	2	52.4	8.87	4601	1	1	0	824.027	2469.06	3	2469.02	0.0371	1	42.11	0.075	K	VFFYGGCGGNANNFETRDECR	Q	2 Carbamidomethyl (C)	0.000000100000000000010.0	Cmpd 252, AutoMSn(824.0272), 19.1 min	emPAI	5.72
8	gi|125041	RecName: Full=Kunitz-type serine protease inhibitor 2; AltName: Full=RVV-II; AltName: Full=Venom basic protease inhibitor 2; AltName: Full=Venom basic protease inhibitor II [Daboia siamensis]	248	6845	22	3	5	2	78.3	8.64	1962	1	0	0	572.29	1142.57	2	1142.56	0.0049	0	50.48	0.016	R	IYYNLESNK	C			Cmpd 176, AutoMSn(572.2901), 16.9 min
8	gi|125041	RecName: Full=Kunitz-type serine protease inhibitor 2; AltName: Full=RVV-II; AltName: Full=Venom basic protease inhibitor 2; AltName: Full=Venom basic protease inhibitor II [Daboia siamensis]	248	6845	22	3	5	2	78.3	8.64	1963	1	0	0	572.292	1142.57	2	1142.56	0.0087	0	66.04	0.00046	R	IYYNLESNK	C			Cmpd 182, AutoMSn(572.2920), 17.1 min
8	gi|125041	RecName: Full=Kunitz-type serine protease inhibitor 2; AltName: Full=RVV-II; AltName: Full=Venom basic protease inhibitor 2; AltName: Full=Venom basic protease inhibitor II [Daboia siamensis]	248	6845	22	3	5	2	78.3	8.64	1964	1	0	0	572.292	1142.57	2	1142.56	0.0091	0	60.28	0.0017	R	IYYNLESNK	C			Cmpd 178, AutoMSn(572.2922), 17.0 min
8	gi|125041	RecName: Full=Kunitz-type serine protease inhibitor 2; AltName: Full=RVV-II; AltName: Full=Venom basic protease inhibitor 2; AltName: Full=Venom basic protease inhibitor II [Daboia siamensis]	248	6845	22	3	5	2	78.3	8.64	1965	7	0	0	572.296	1142.58	2	1142.56	0.0171	0	34.1	0.71	R	IYYNLESNK	C			Cmpd 307, AutoMSn(572.2962), 17.2 min
8	gi|125041	RecName: Full=Kunitz-type serine protease inhibitor 2; AltName: Full=RVV-II; AltName: Full=Venom basic protease inhibitor 2; AltName: Full=Venom basic protease inhibitor II [Daboia siamensis]	248	6845	22	3	5	2	78.3	8.64	2826	1	0	0	716.352	1430.69	2	1430.69	0.0033	1	43.17	0.073	R	IYYNLESNKCK	V	Carbamidomethyl (C)	0.00000000010.0	Cmpd 98, AutoMSn(716.3521), 15.2 min
8	gi|125041	RecName: Full=Kunitz-type serine protease inhibitor 2; AltName: Full=RVV-II; AltName: Full=Venom basic protease inhibitor 2; AltName: Full=Venom basic protease inhibitor II [Daboia siamensis]	248	6845	22	3	5	2	78.3	8.64	2827	1	0	0	716.354	1430.69	2	1430.69	0.0062	1	63	0.00075	R	IYYNLESNKCK	V	Carbamidomethyl (C)	0.00000000010.0	Cmpd 96, AutoMSn(716.3536), 15.1 min
8	gi|125041	RecName: Full=Kunitz-type serine protease inhibitor 2; AltName: Full=RVV-II; AltName: Full=Venom basic protease inhibitor 2; AltName: Full=Venom basic protease inhibitor II [Daboia siamensis]	248	6845	22	3	5	2	78.3	8.64	2828	1	0	0	716.356	1430.7	2	1430.69	0.0121	1	45.4	0.043	R	IYYNLESNKCK	V	Carbamidomethyl (C)	0.00000000010.0	Cmpd 92, AutoMSn(716.3565), 15.0 min
8	gi|125041	RecName: Full=Kunitz-type serine protease inhibitor 2; AltName: Full=RVV-II; AltName: Full=Venom basic protease inhibitor 2; AltName: Full=Venom basic protease inhibitor II [Daboia siamensis]	248	6845	22	3	5	2	78.3	8.64	2829	1	0	0	477.907	1430.7	3	1430.69	0.0139	1	66.73	0.00032	R	IYYNLESNKCK	V	Carbamidomethyl (C)	0.00000000010.0	Cmpd 97, AutoMSn(477.9074), 15.2 min
8	gi|125041	RecName: Full=Kunitz-type serine protease inhibitor 2; AltName: Full=RVV-II; AltName: Full=Venom basic protease inhibitor 2; AltName: Full=Venom basic protease inhibitor II [Daboia siamensis]	248	6845	22	3	5	2	78.3	8.64	2830	1	0	0	477.91	1430.71	3	1430.69	0.0207	1	74.97	4.8e-05	R	IYYNLESNKCK	V	Carbamidomethyl (C)	0.00000000010.0	Cmpd 95, AutoMSn(477.9096), 15.1 min
8	gi|125041	RecName: Full=Kunitz-type serine protease inhibitor 2; AltName: Full=RVV-II; AltName: Full=Venom basic protease inhibitor 2; AltName: Full=Venom basic protease inhibitor II [Daboia siamensis]	248	6845	22	3	5	2	78.3	8.64	3763	1	1	1	586.281	1755.82	3	1755.81	0.0092	0	50.1	0.013	-	HDRPTFCNLAPESGR	C	Carbamidomethyl (C)	0.000000100000000.0	Cmpd 118, AutoMSn(586.2807), 15.6 min
8	gi|125041	RecName: Full=Kunitz-type serine protease inhibitor 2; AltName: Full=RVV-II; AltName: Full=Venom basic protease inhibitor 2; AltName: Full=Venom basic protease inhibitor II [Daboia siamensis]	248	6845	22	3	5	2	78.3	8.64	3769	1	1	1	586.284	1755.83	3	1755.81	0.0177	0	67.94	0.00021	-	HDRPTFCNLAPESGR	C	Carbamidomethyl (C)	0.000000100000000.0	Cmpd 123, AutoMSn(586.2836), 15.8 min
8	gi|125041	RecName: Full=Kunitz-type serine protease inhibitor 2; AltName: Full=RVV-II; AltName: Full=Venom basic protease inhibitor 2; AltName: Full=Venom basic protease inhibitor II [Daboia siamensis]	248	6845	22	3	5	2	78.3	8.64	3771	2	1	1	586.285	1755.83	3	1755.81	0.022	0	50.27	0.012	-	HDRPTFCNLAPESGR	C	Carbamidomethyl (C)	0.000000100000000.0	Cmpd 120, AutoMSn(586.2850), 15.7 min
8	gi|125041	RecName: Full=Kunitz-type serine protease inhibitor 2; AltName: Full=RVV-II; AltName: Full=Venom basic protease inhibitor 2; AltName: Full=Venom basic protease inhibitor II [Daboia siamensis]	248	6845	22	3	5	2	78.3	8.64	3772	2	1	1	586.285	1755.83	3	1755.81	0.0234	0	45.93	0.034	-	HDRPTFCNLAPESGR	C	Carbamidomethyl (C)	0.000000100000000.0	Cmpd 79, AutoMSn(586.2854), 15.8 min
8	gi|125041	RecName: Full=Kunitz-type serine protease inhibitor 2; AltName: Full=RVV-II; AltName: Full=Venom basic protease inhibitor 2; AltName: Full=Venom basic protease inhibitor II [Daboia siamensis]	248	6845	22	3	5	2	78.3	8.64	3777	3	1	1	586.29	1755.85	3	1755.81	0.0383	0	41.94	0.085	-	HDRPTFCNLAPESGR	C	Carbamidomethyl (C)	0.000000100000000.0	Cmpd 80, AutoMSn(586.2904), 15.9 min
8	gi|125041	RecName: Full=Kunitz-type serine protease inhibitor 2; AltName: Full=RVV-II; AltName: Full=Venom basic protease inhibitor 2; AltName: Full=Venom basic protease inhibitor II [Daboia siamensis]	248	6845	22	3	5	2	78.3	8.64	3983	1	0	0	955.421	1908.83	2	1908.82	0.006	0	81.3	1e-05	K	VFFYGGCGGNANNFETR	D	Carbamidomethyl (C)	0.00000010000000000.0	Cmpd 317, AutoMSn(955.4210), 20.8 min
8	gi|125041	RecName: Full=Kunitz-type serine protease inhibitor 2; AltName: Full=RVV-II; AltName: Full=Venom basic protease inhibitor 2; AltName: Full=Venom basic protease inhibitor II [Daboia siamensis]	248	6845	22	3	5	2	78.3	8.64	3985	1	0	0	955.422	1908.83	2	1908.82	0.0078	0	77.67	2.3e-05	K	VFFYGGCGGNANNFETR	D	Carbamidomethyl (C)	0.00000010000000000.0	Cmpd 314, AutoMSn(955.4218), 20.7 min
8	gi|125041	RecName: Full=Kunitz-type serine protease inhibitor 2; AltName: Full=RVV-II; AltName: Full=Venom basic protease inhibitor 2; AltName: Full=Venom basic protease inhibitor II [Daboia siamensis]	248	6845	22	3	5	2	78.3	8.64	3986	1	0	0	955.424	1908.83	2	1908.82	0.0125	0	41.45	0.097	K	VFFYGGCGGNANNFETR	D	Carbamidomethyl (C)	0.00000010000000000.0	Cmpd 311, AutoMSn(955.4242), 20.7 min
8	gi|125041	RecName: Full=Kunitz-type serine protease inhibitor 2; AltName: Full=RVV-II; AltName: Full=Venom basic protease inhibitor 2; AltName: Full=Venom basic protease inhibitor II [Daboia siamensis]	248	6845	22	3	5	2	78.3	8.64	3988	1	0	0	637.287	1908.84	3	1908.82	0.018	0	66.91	0.00027	K	VFFYGGCGGNANNFETR	D	Carbamidomethyl (C)	0.00000010000000000.0	Cmpd 318, AutoMSn(637.2871), 20.8 min
8	gi|125041	RecName: Full=Kunitz-type serine protease inhibitor 2; AltName: Full=RVV-II; AltName: Full=Venom basic protease inhibitor 2; AltName: Full=Venom basic protease inhibitor II [Daboia siamensis]	248	6845	22	3	5	2	78.3	8.64	3990	1	0	0	637.288	1908.84	3	1908.82	0.0212	0	49.68	0.014	K	VFFYGGCGGNANNFETR	D	Carbamidomethyl (C)	0.00000010000000000.0	Cmpd 315, AutoMSn(637.2881), 20.8 min
8	gi|125041	RecName: Full=Kunitz-type serine protease inhibitor 2; AltName: Full=RVV-II; AltName: Full=Venom basic protease inhibitor 2; AltName: Full=Venom basic protease inhibitor II [Daboia siamensis]	248	6845	22	3	5	2	78.3	8.64	3992	1	0	0	637.289	1908.84	3	1908.82	0.0231	0	47.49	0.024	K	VFFYGGCGGNANNFETR	D	Carbamidomethyl (C)	0.00000010000000000.0	Cmpd 313, AutoMSn(637.2888), 20.7 min
8	gi|125041	RecName: Full=Kunitz-type serine protease inhibitor 2; AltName: Full=RVV-II; AltName: Full=Venom basic protease inhibitor 2; AltName: Full=Venom basic protease inhibitor II [Daboia siamensis]	248	6845	22	3	5	2	78.3	8.64	4600	1	0	0	824.024	2469.05	3	2469.02	0.0273	1	44.85	0.041	K	VFFYGGCGGNANNFETRDECR	E	2 Carbamidomethyl (C)	0.000000100000000000010.0	Cmpd 246, AutoMSn(824.0239), 19.0 min
8	gi|125041	RecName: Full=Kunitz-type serine protease inhibitor 2; AltName: Full=RVV-II; AltName: Full=Venom basic protease inhibitor 2; AltName: Full=Venom basic protease inhibitor II [Daboia siamensis]	248	6845	22	3	5	2	78.3	8.64	4601	1	0	0	824.027	2469.06	3	2469.02	0.0371	1	42.11	0.075	K	VFFYGGCGGNANNFETRDECR	E	2 Carbamidomethyl (C)	0.000000100000000000010.0	Cmpd 252, AutoMSn(824.0272), 19.1 min	emPAI	7.04
9	gi|298351761	RecName: Full=Phospholipase A2 1; Short=PLA21; Short=svPLA2; AltName: Full=Phosphatidylcholine 2-acylhydrolase, partial [Daboia russellii russellii]	152	1954	37	3	2	1	88.2	4.79	2883	1	1	1	1468.74	1467.73	1	1467.74	-0.0089	0	41.5	0.099	-	NLFQFGEMILEK	T			Cmpd 738, AutoMSn(1468.7415), 27.4 min
9	gi|298351761	RecName: Full=Phospholipase A2 1; Short=PLA21; Short=svPLA2; AltName: Full=Phosphatidylcholine 2-acylhydrolase, partial [Daboia russellii russellii]	152	1954	37	3	2	1	88.2	4.79	2884	2	1	1	1468.74	1467.74	1	1467.74	-0.0066	0	42.31	0.083	-	NLFQFGEMILEK	T			Cmpd 736, AutoMSn(1468.7439), 27.4 min
9	gi|298351761	RecName: Full=Phospholipase A2 1; Short=PLA21; Short=svPLA2; AltName: Full=Phosphatidylcholine 2-acylhydrolase, partial [Daboia russellii russellii]	152	1954	37	3	2	1	88.2	4.79	2885	1	1	1	1468.75	1467.74	1	1467.74	-0.0046	0	41.64	0.096	-	NLFQFGEMILEK	T			Cmpd 740, AutoMSn(1468.7458), 27.5 min
9	gi|298351761	RecName: Full=Phospholipase A2 1; Short=PLA21; Short=svPLA2; AltName: Full=Phosphatidylcholine 2-acylhydrolase, partial [Daboia russellii russellii]	152	1954	37	3	2	1	88.2	4.79	2886	1	1	1	1468.75	1467.74	1	1467.74	-0.0021	0	68.72	0.00019	-	NLFQFGEMILEK	T			Cmpd 757, AutoMSn(1468.7483), 27.8 min
9	gi|298351761	RecName: Full=Phospholipase A2 1; Short=PLA21; Short=svPLA2; AltName: Full=Phosphatidylcholine 2-acylhydrolase, partial [Daboia russellii russellii]	152	1954	37	3	2	1	88.2	4.79	2887	1	1	1	734.881	1467.75	2	1467.74	0.0048	0	56.25	0.0033	-	NLFQFGEMILEK	T			Cmpd 732, AutoMSn(734.8813), 27.3 min
9	gi|298351761	RecName: Full=Phospholipase A2 1; Short=PLA21; Short=svPLA2; AltName: Full=Phosphatidylcholine 2-acylhydrolase, partial [Daboia russellii russellii]	152	1954	37	3	2	1	88.2	4.79	2888	1	1	1	734.881	1467.75	2	1467.74	0.0053	0	47.13	0.027	-	NLFQFGEMILEK	T			Cmpd 571, AutoMSn(734.8815), 23.2 min
9	gi|298351761	RecName: Full=Phospholipase A2 1; Short=PLA21; Short=svPLA2; AltName: Full=Phosphatidylcholine 2-acylhydrolase, partial [Daboia russellii russellii]	152	1954	37	3	2	1	88.2	4.79	2892	1	1	1	734.882	1467.75	2	1467.74	0.0067	0	67.9	0.00023	-	NLFQFGEMILEK	T			Cmpd 301, AutoMSn(734.8822), 27.7 min
9	gi|298351761	RecName: Full=Phospholipase A2 1; Short=PLA21; Short=svPLA2; AltName: Full=Phosphatidylcholine 2-acylhydrolase, partial [Daboia russellii russellii]	152	1954	37	3	2	1	88.2	4.79	2893	2	1	1	734.882	1467.75	2	1467.74	0.0072	0	56.27	0.0033	-	NLFQFGEMILEK	T			Cmpd 298, AutoMSn(734.8824), 27.6 min
9	gi|298351761	RecName: Full=Phospholipase A2 1; Short=PLA21; Short=svPLA2; AltName: Full=Phosphatidylcholine 2-acylhydrolase, partial [Daboia russellii russellii]	152	1954	37	3	2	1	88.2	4.79	2894	1	1	1	734.883	1467.75	2	1467.74	0.0074	0	48.06	0.022	-	NLFQFGEMILEK	T			Cmpd 296, AutoMSn(734.8826), 27.5 min
9	gi|298351761	RecName: Full=Phospholipase A2 1; Short=PLA21; Short=svPLA2; AltName: Full=Phosphatidylcholine 2-acylhydrolase, partial [Daboia russellii russellii]	152	1954	37	3	2	1	88.2	4.79	2896	1	1	1	734.883	1467.75	2	1467.74	0.0081	0	59.98	0.0014	-	NLFQFGEMILEK	T			Cmpd 297, AutoMSn(734.8829), 27.5 min
9	gi|298351761	RecName: Full=Phospholipase A2 1; Short=PLA21; Short=svPLA2; AltName: Full=Phosphatidylcholine 2-acylhydrolase, partial [Daboia russellii russellii]	152	1954	37	3	2	1	88.2	4.79	2897	1	1	1	734.883	1467.75	2	1467.74	0.0081	0	44.95	0.045	-	NLFQFGEMILEK	T			Cmpd 295, AutoMSn(734.8829), 27.5 min
9	gi|298351761	RecName: Full=Phospholipase A2 1; Short=PLA21; Short=svPLA2; AltName: Full=Phosphatidylcholine 2-acylhydrolase, partial [Daboia russellii russellii]	152	1954	37	3	2	1	88.2	4.79	2898	1	1	1	734.883	1467.75	2	1467.74	0.0084	0	47.01	0.028	-	NLFQFGEMILEK	T			Cmpd 133, AutoMSn(734.8830), 27.5 min
9	gi|298351761	RecName: Full=Phospholipase A2 1; Short=PLA21; Short=svPLA2; AltName: Full=Phosphatidylcholine 2-acylhydrolase, partial [Daboia russellii russellii]	152	1954	37	3	2	1	88.2	4.79	2899	1	1	1	734.883	1467.75	2	1467.74	0.0085	0	57.17	0.0027	-	NLFQFGEMILEK	T			Cmpd 299, AutoMSn(734.8831), 27.6 min
9	gi|298351761	RecName: Full=Phospholipase A2 1; Short=PLA21; Short=svPLA2; AltName: Full=Phosphatidylcholine 2-acylhydrolase, partial [Daboia russellii russellii]	152	1954	37	3	2	1	88.2	4.79	2900	3	1	1	734.883	1467.75	2	1467.74	0.0086	0	47.73	0.024	-	NLFQFGEMILEK	T			Cmpd 130, AutoMSn(734.8832), 27.4 min
9	gi|298351761	RecName: Full=Phospholipase A2 1; Short=PLA21; Short=svPLA2; AltName: Full=Phosphatidylcholine 2-acylhydrolase, partial [Daboia russellii russellii]	152	1954	37	3	2	1	88.2	4.79	2901	5	1	1	734.884	1467.75	2	1467.74	0.0092	0	43.54	0.062	-	NLFQFGEMILEK	T			Cmpd 139, AutoMSn(734.8835), 27.7 min
9	gi|298351761	RecName: Full=Phospholipase A2 1; Short=PLA21; Short=svPLA2; AltName: Full=Phosphatidylcholine 2-acylhydrolase, partial [Daboia russellii russellii]	152	1954	37	3	2	1	88.2	4.79	2902	1	1	1	734.884	1467.75	2	1467.74	0.0108	0	51.82	0.0093	-	NLFQFGEMILEK	T			Cmpd 132, AutoMSn(734.8843), 27.5 min
9	gi|298351761	RecName: Full=Phospholipase A2 1; Short=PLA21; Short=svPLA2; AltName: Full=Phosphatidylcholine 2-acylhydrolase, partial [Daboia russellii russellii]	152	1954	37	3	2	1	88.2	4.79	2903	1	1	1	734.885	1467.75	2	1467.74	0.0114	0	78.91	1.8e-05	-	NLFQFGEMILEK	T			Cmpd 735, AutoMSn(734.8846), 27.3 min
9	gi|298351761	RecName: Full=Phospholipase A2 1; Short=PLA21; Short=svPLA2; AltName: Full=Phosphatidylcholine 2-acylhydrolase, partial [Daboia russellii russellii]	152	1954	37	3	2	1	88.2	4.79	2904	1	1	1	734.885	1467.76	2	1467.74	0.0125	0	47.38	0.026	-	NLFQFGEMILEK	T			Cmpd 302, AutoMSn(734.8851), 27.7 min
9	gi|298351761	RecName: Full=Phospholipase A2 1; Short=PLA21; Short=svPLA2; AltName: Full=Phosphatidylcholine 2-acylhydrolase, partial [Daboia russellii russellii]	152	1954	37	3	2	1	88.2	4.79	2905	1	1	1	734.885	1467.76	2	1467.74	0.0129	0	52.59	0.0078	-	NLFQFGEMILEK	T			Cmpd 134, AutoMSn(734.8853), 27.6 min
9	gi|298351761	RecName: Full=Phospholipase A2 1; Short=PLA21; Short=svPLA2; AltName: Full=Phosphatidylcholine 2-acylhydrolase, partial [Daboia russellii russellii]	152	1954	37	3	2	1	88.2	4.79	2906	1	1	1	734.885	1467.76	2	1467.74	0.013	0	66.5	0.00032	-	NLFQFGEMILEK	T			Cmpd 137, AutoMSn(734.8853), 27.7 min
9	gi|298351761	RecName: Full=Phospholipase A2 1; Short=PLA21; Short=svPLA2; AltName: Full=Phosphatidylcholine 2-acylhydrolase, partial [Daboia russellii russellii]	152	1954	37	3	2	1	88.2	4.79	2907	5	1	1	734.885	1467.76	2	1467.74	0.0133	0	44.03	0.056	-	NLFQFGEMILEK	T			Cmpd 131, AutoMSn(734.8855), 27.5 min
9	gi|298351761	RecName: Full=Phospholipase A2 1; Short=PLA21; Short=svPLA2; AltName: Full=Phosphatidylcholine 2-acylhydrolase, partial [Daboia russellii russellii]	152	1954	37	3	2	1	88.2	4.79	2908	1	1	1	734.886	1467.76	2	1467.74	0.0135	0	79.38	1.6e-05	-	NLFQFGEMILEK	T			Cmpd 737, AutoMSn(734.8856), 27.4 min
9	gi|298351761	RecName: Full=Phospholipase A2 1; Short=PLA21; Short=svPLA2; AltName: Full=Phosphatidylcholine 2-acylhydrolase, partial [Daboia russellii russellii]	152	1954	37	3	2	1	88.2	4.79	2909	1	1	1	734.887	1467.76	2	1467.74	0.0157	0	49.2	0.017	-	NLFQFGEMILEK	T			Cmpd 135, AutoMSn(734.8867), 27.6 min
9	gi|298351761	RecName: Full=Phospholipase A2 1; Short=PLA21; Short=svPLA2; AltName: Full=Phosphatidylcholine 2-acylhydrolase, partial [Daboia russellii russellii]	152	1954	37	3	2	1	88.2	4.79	2910	1	1	1	734.887	1467.76	2	1467.74	0.0158	0	46.2	0.034	-	NLFQFGEMILEK	T			Cmpd 303, AutoMSn(734.8868), 27.7 min
9	gi|298351761	RecName: Full=Phospholipase A2 1; Short=PLA21; Short=svPLA2; AltName: Full=Phosphatidylcholine 2-acylhydrolase, partial [Daboia russellii russellii]	152	1954	37	3	2	1	88.2	4.79	2911	1	1	1	734.887	1467.76	2	1467.74	0.0163	0	64.14	0.00054	-	NLFQFGEMILEK	T			Cmpd 138, AutoMSn(734.8870), 27.7 min
9	gi|298351761	RecName: Full=Phospholipase A2 1; Short=PLA21; Short=svPLA2; AltName: Full=Phosphatidylcholine 2-acylhydrolase, partial [Daboia russellii russellii]	152	1954	37	3	2	1	88.2	4.79	2913	1	1	1	734.888	1467.76	2	1467.74	0.0182	0	41.71	0.095	-	NLFQFGEMILEK	T			Cmpd 294, AutoMSn(734.8879), 27.4 min
9	gi|298351761	RecName: Full=Phospholipase A2 1; Short=PLA21; Short=svPLA2; AltName: Full=Phosphatidylcholine 2-acylhydrolase, partial [Daboia russellii russellii]	152	1954	37	3	2	1	88.2	4.79	1468	1	1	1	490.261	1467.76	3	1467.74	0.0184	0	67.56	0.00055	-	NLFQFGEMILEK	T			Cmpd 746, AutoMSn(490.2611), 27.6 min
9	gi|298351761	RecName: Full=Phospholipase A2 1; Short=PLA21; Short=svPLA2; AltName: Full=Phosphatidylcholine 2-acylhydrolase, partial [Daboia russellii russellii]	152	1954	37	3	2	1	88.2	4.79	1469	1	1	1	490.262	1467.77	3	1467.74	0.0226	0	69.77	0.00033	-	NLFQFGEMILEK	T			Cmpd 741, AutoMSn(490.2625), 27.5 min
9	gi|298351761	RecName: Full=Phospholipase A2 1; Short=PLA21; Short=svPLA2; AltName: Full=Phosphatidylcholine 2-acylhydrolase, partial [Daboia russellii russellii]	152	1954	37	3	2	1	88.2	4.79	2950	3	1	1	742.88	1483.74	2	1483.74	0.0066	0	37.67	0.25	-	NLFQFGEMILEK	T	Oxidation (M)	0.000000020000.0	Cmpd 434, AutoMSn(742.8796), 26.3 min
9	gi|298351761	RecName: Full=Phospholipase A2 1; Short=PLA21; Short=svPLA2; AltName: Full=Phosphatidylcholine 2-acylhydrolase, partial [Daboia russellii russellii]	152	1954	37	3	2	1	88.2	4.79	2954	1	1	1	742.881	1483.75	2	1483.74	0.0085	0	76.44	3.3e-05	-	NLFQFGEMILEK	T	Oxidation (M)	0.000000020000.0	Cmpd 682, AutoMSn(742.8806), 26.2 min
9	gi|298351761	RecName: Full=Phospholipase A2 1; Short=PLA21; Short=svPLA2; AltName: Full=Phosphatidylcholine 2-acylhydrolase, partial [Daboia russellii russellii]	152	1954	37	3	2	1	88.2	4.79	2958	1	1	1	742.882	1483.75	2	1483.74	0.0113	0	55.54	0.0041	-	NLFQFGEMILEK	T	Oxidation (M)	0.000000020000.0	Cmpd 679, AutoMSn(742.8820), 26.1 min
9	gi|298351761	RecName: Full=Phospholipase A2 1; Short=PLA21; Short=svPLA2; AltName: Full=Phosphatidylcholine 2-acylhydrolase, partial [Daboia russellii russellii]	152	1954	37	3	2	1	88.2	4.79	2959	1	1	1	742.883	1483.75	2	1483.74	0.0126	0	37.27	0.27	-	NLFQFGEMILEK	T	Oxidation (M)	0.000000020000.0	Cmpd 287, AutoMSn(742.8826), 26.2 min
9	gi|298351761	RecName: Full=Phospholipase A2 1; Short=PLA21; Short=svPLA2; AltName: Full=Phosphatidylcholine 2-acylhydrolase, partial [Daboia russellii russellii]	152	1954	37	3	2	1	88.2	4.79	2962	1	1	1	495.593	1483.76	3	1483.74	0.019	0	60.89	0.0012	-	NLFQFGEMILEK	T	Oxidation (M)	0.000000020000.0	Cmpd 686, AutoMSn(495.5930), 26.2 min
9	gi|298351761	RecName: Full=Phospholipase A2 1; Short=PLA21; Short=svPLA2; AltName: Full=Phosphatidylcholine 2-acylhydrolase, partial [Daboia russellii russellii]	152	1954	37	3	2	1	88.2	4.79	2965	5	1	1	495.594	1483.76	3	1483.74	0.0215	0	38.5	0.21	-	NLFQFGEMILEK	T	Oxidation (M)	0.000000020000.0	Cmpd 684, AutoMSn(495.5938), 26.2 min
9	gi|298351761	RecName: Full=Phospholipase A2 1; Short=PLA21; Short=svPLA2; AltName: Full=Phosphatidylcholine 2-acylhydrolase, partial [Daboia russellii russellii]	152	1954	37	3	2	1	88.2	4.79	2966	1	1	1	495.594	1483.76	3	1483.74	0.0216	0	67.73	0.00025	-	NLFQFGEMILEK	T	Oxidation (M)	0.000000020000.0	Cmpd 689, AutoMSn(495.5939), 26.3 min
9	gi|298351761	RecName: Full=Phospholipase A2 1; Short=PLA21; Short=svPLA2; AltName: Full=Phosphatidylcholine 2-acylhydrolase, partial [Daboia russellii russellii]	152	1954	37	3	2	1	88.2	4.79	3759	7	1	1	585.647	1753.92	3	1753.91	0.0122	1	38.73	0.19	-	NLFQFGEMILEKTGK	E			Cmpd 673, AutoMSn(585.6471), 25.9 min
9	gi|298351761	RecName: Full=Phospholipase A2 1; Short=PLA21; Short=svPLA2; AltName: Full=Phosphatidylcholine 2-acylhydrolase, partial [Daboia russellii russellii]	152	1954	37	3	2	1	88.2	4.79	3815	1	1	1	590.984	1769.93	3	1769.9	0.0292	1	40.02	0.14	-	NLFQFGEMILEKTGK	E	Oxidation (M)	0.000000020000000.0	Cmpd 646, AutoMSn(590.9844), 25.1 min	emPAI	266.23
10	gi|239977252	RecName: Full=Kunitz-type serine protease inhibitor C3; AltName: Full=BPTI-3; AltName: Full=Trypsin inhibitor 3; AltName: Full=Trypsin inhibitor C3; Flags: Precursor [Daboia siamensis]	136	9437	13	2	2	1	31	8.57	2402	1	1	0	627.29	1252.57	2	1252.56	0.0052	1	50.83	0.013	R	SFYYDSESKK	C			Cmpd 51, AutoMSn(627.2904), 14.1 min
10	gi|239977252	RecName: Full=Kunitz-type serine protease inhibitor C3; AltName: Full=BPTI-3; AltName: Full=Trypsin inhibitor 3; AltName: Full=Trypsin inhibitor C3; Flags: Precursor [Daboia siamensis]	136	9437	13	2	2	1	31	8.57	2403	1	1	0	627.291	1252.57	2	1252.56	0.0057	1	48.96	0.019	R	SFYYDSESKK	C			Cmpd 49, AutoMSn(627.2907), 14.0 min
10	gi|239977252	RecName: Full=Kunitz-type serine protease inhibitor C3; AltName: Full=BPTI-3; AltName: Full=Trypsin inhibitor 3; AltName: Full=Trypsin inhibitor C3; Flags: Precursor [Daboia siamensis]	136	9437	13	2	2	1	31	8.57	4062	1	1	1	981.937	1961.86	2	1961.85	0.0121	0	42.22	0.078	K	FCYLPADPGECMAYIR	S	2 Carbamidomethyl (C)	0.0100000000100000.0	Cmpd 437, AutoMSn(981.9370), 24.1 min
10	gi|239977252	RecName: Full=Kunitz-type serine protease inhibitor C3; AltName: Full=BPTI-3; AltName: Full=Trypsin inhibitor 3; AltName: Full=Trypsin inhibitor C3; Flags: Precursor [Daboia siamensis]	136	9437	13	2	2	1	31	8.57	4063	1	1	1	654.961	1961.86	3	1961.85	0.0133	0	49.08	0.016	K	FCYLPADPGECMAYIR	S	2 Carbamidomethyl (C)	0.0100000000100000.0	Cmpd 432, AutoMSn(654.9608), 23.9 min
10	gi|239977252	RecName: Full=Kunitz-type serine protease inhibitor C3; AltName: Full=BPTI-3; AltName: Full=Trypsin inhibitor 3; AltName: Full=Trypsin inhibitor C3; Flags: Precursor [Daboia siamensis]	136	9437	13	2	2	1	31	8.57	4064	5	1	1	981.94	1961.87	2	1961.85	0.0183	0	37.88	0.21	K	FCYLPADPGECMAYIR	S	2 Carbamidomethyl (C)	0.0100000000100000.0	Cmpd 445, AutoMSn(981.9401), 24.2 min
10	gi|239977252	RecName: Full=Kunitz-type serine protease inhibitor C3; AltName: Full=BPTI-3; AltName: Full=Trypsin inhibitor 3; AltName: Full=Trypsin inhibitor C3; Flags: Precursor [Daboia siamensis]	136	9437	13	2	2	1	31	8.57	4065	1	1	1	654.963	1961.87	3	1961.85	0.019	0	79.11	1.6e-05	K	FCYLPADPGECMAYIR	S	2 Carbamidomethyl (C)	0.0100000000100000.0	Cmpd 438, AutoMSn(654.9627), 24.1 min
10	gi|239977252	RecName: Full=Kunitz-type serine protease inhibitor C3; AltName: Full=BPTI-3; AltName: Full=Trypsin inhibitor 3; AltName: Full=Trypsin inhibitor C3; Flags: Precursor [Daboia siamensis]	136	9437	13	2	2	1	31	8.57	4066	1	1	1	654.966	1961.87	3	1961.85	0.0274	0	78.63	1.7e-05	K	FCYLPADPGECMAYIR	S	2 Carbamidomethyl (C)	0.0100000000100000.0	Cmpd 436, AutoMSn(654.9655), 24.0 min
10	gi|239977252	RecName: Full=Kunitz-type serine protease inhibitor C3; AltName: Full=BPTI-3; AltName: Full=Trypsin inhibitor 3; AltName: Full=Trypsin inhibitor C3; Flags: Precursor [Daboia siamensis]	136	9437	13	2	2	1	31	8.57	4076	6	1	1	989.932	1977.85	2	1977.84	0.0072	0	45.31	0.04	K	FCYLPADPGECMAYIR	S	2 Carbamidomethyl (C); Oxidation (M)	0.0100000000120000.0	Cmpd 386, AutoMSn(989.9320), 22.4 min
10	gi|239977252	RecName: Full=Kunitz-type serine protease inhibitor C3; AltName: Full=BPTI-3; AltName: Full=Trypsin inhibitor 3; AltName: Full=Trypsin inhibitor C3; Flags: Precursor [Daboia siamensis]	136	9437	13	2	2	1	31	8.57	4077	6	1	1	989.933	1977.85	2	1977.84	0.0098	0	42.01	0.085	K	FCYLPADPGECMAYIR	S	2 Carbamidomethyl (C); Oxidation (M)	0.0100000000120000.0	Cmpd 392, AutoMSn(989.9334), 22.5 min
10	gi|239977252	RecName: Full=Kunitz-type serine protease inhibitor C3; AltName: Full=BPTI-3; AltName: Full=Trypsin inhibitor 3; AltName: Full=Trypsin inhibitor C3; Flags: Precursor [Daboia siamensis]	136	9437	13	2	2	1	31	8.57	4078	3	1	1	989.936	1977.86	2	1977.84	0.0158	0	48.16	0.02	K	FCYLPADPGECMAYIR	S	2 Carbamidomethyl (C); Oxidation (M)	0.0100000000120000.0	Cmpd 389, AutoMSn(989.9363), 22.4 min
10	gi|239977252	RecName: Full=Kunitz-type serine protease inhibitor C3; AltName: Full=BPTI-3; AltName: Full=Trypsin inhibitor 3; AltName: Full=Trypsin inhibitor C3; Flags: Precursor [Daboia siamensis]	136	9437	13	2	2	1	31	8.57	4079	1	1	1	660.295	1977.86	3	1977.84	0.0196	0	49.57	0.015	K	FCYLPADPGECMAYIR	S	2 Carbamidomethyl (C); Oxidation (M)	0.0100000000120000.0	Cmpd 390, AutoMSn(660.2946), 22.4 min
10	gi|239977252	RecName: Full=Kunitz-type serine protease inhibitor C3; AltName: Full=BPTI-3; AltName: Full=Trypsin inhibitor 3; AltName: Full=Trypsin inhibitor C3; Flags: Precursor [Daboia siamensis]	136	9437	13	2	2	1	31	8.57	4080	1	1	1	660.295	1977.86	3	1977.84	0.0212	0	51.51	0.0093	K	FCYLPADPGECMAYIR	S	2 Carbamidomethyl (C); Oxidation (M)	0.0100000000120000.0	Cmpd 384, AutoMSn(660.2951), 22.3 min
10	gi|239977252	RecName: Full=Kunitz-type serine protease inhibitor C3; AltName: Full=BPTI-3; AltName: Full=Trypsin inhibitor 3; AltName: Full=Trypsin inhibitor C3; Flags: Precursor [Daboia siamensis]	136	9437	13	2	2	1	31	8.57	4081	1	1	1	660.295	1977.86	3	1977.84	0.0221	0	64.67	0.00045	K	FCYLPADPGECMAYIR	S	2 Carbamidomethyl (C); Oxidation (M)	0.0100000000120000.0	Cmpd 387, AutoMSn(660.2954), 22.4 min	emPAI	0.87
11	gi|2851544	RecName: Full=Acidic phospholipase A2 homolog vipoxin A chain; Short=svPLA2 homolog; AltName: Full=Acidic phospholipase A2 inhibitor vipoxin A chain; AltName: Full=Vipoxin acidic component; Short=VAC; AltName: Full=Vipoxin non-toxic component [Viper	108	13630	7	1	1	1	18.9	4.44	4743	1	1	1	1342.58	2683.15	2	2683.15	0.0004	0	51.06	0.0092	K	TATYTYSFENGDIVCGDNDLCLR	A	2 Carbamidomethyl (C)	0.00000000000000100000100.0	Cmpd 586, AutoMSn(1342.5840), 23.6 min
11	gi|2851544	RecName: Full=Acidic phospholipase A2 homolog vipoxin A chain; Short=svPLA2 homolog; AltName: Full=Acidic phospholipase A2 inhibitor vipoxin A chain; AltName: Full=Vipoxin acidic component; Short=VAC; AltName: Full=Vipoxin non-toxic component [Viper	108	13630	7	1	1	1	18.9	4.44	4744	10	1	1	1342.59	2683.16	2	2683.15	0.01	0	36.5	0.26	K	TATYTYSFENGDIVCGDNDLCLR	A	2 Carbamidomethyl (C)	0.00000000000000100000100.0	Cmpd 591, AutoMSn(1342.5888), 23.7 min
11	gi|2851544	RecName: Full=Acidic phospholipase A2 homolog vipoxin A chain; Short=svPLA2 homolog; AltName: Full=Acidic phospholipase A2 inhibitor vipoxin A chain; AltName: Full=Vipoxin acidic component; Short=VAC; AltName: Full=Vipoxin non-toxic component [Viper	108	13630	7	1	1	1	18.9	4.44	4745	1	1	1	1342.59	2683.17	2	2683.15	0.0135	0	54.65	0.0039	K	TATYTYSFENGDIVCGDNDLCLR	A	2 Carbamidomethyl (C)	0.00000000000000100000100.0	Cmpd 588, AutoMSn(1342.5906), 23.6 min
11	gi|2851544	RecName: Full=Acidic phospholipase A2 homolog vipoxin A chain; Short=svPLA2 homolog; AltName: Full=Acidic phospholipase A2 inhibitor vipoxin A chain; AltName: Full=Vipoxin acidic component; Short=VAC; AltName: Full=Vipoxin non-toxic component [Viper	108	13630	7	1	1	1	18.9	4.44	4746	1	1	1	895.404	2683.19	3	2683.15	0.0364	0	56.85	0.0022	K	TATYTYSFENGDIVCGDNDLCLR	A	2 Carbamidomethyl (C)	0.00000000000000100000100.0	Cmpd 590, AutoMSn(895.4038), 23.7 min
11	gi|2851544	RecName: Full=Acidic phospholipase A2 homolog vipoxin A chain; Short=svPLA2 homolog; AltName: Full=Acidic phospholipase A2 inhibitor vipoxin A chain; AltName: Full=Vipoxin acidic component; Short=VAC; AltName: Full=Vipoxin non-toxic component [Viper	108	13630	7	1	1	1	18.9	4.44	4747	1	1	1	895.404	2683.19	3	2683.15	0.0376	0	84.56	3.8e-06	K	TATYTYSFENGDIVCGDNDLCLR	A	2 Carbamidomethyl (C)	0.00000000000000100000100.0	Cmpd 587, AutoMSn(895.4042), 23.6 min
11	gi|2851544	RecName: Full=Acidic phospholipase A2 homolog vipoxin A chain; Short=svPLA2 homolog; AltName: Full=Acidic phospholipase A2 inhibitor vipoxin A chain; AltName: Full=Vipoxin acidic component; Short=VAC; AltName: Full=Vipoxin non-toxic component [Viper	108	13630	7	1	1	1	18.9	4.44	4748	1	1	1	895.404	2683.19	3	2683.15	0.038	0	62.27	0.00064	K	TATYTYSFENGDIVCGDNDLCLR	A	2 Carbamidomethyl (C)	0.00000000000000100000100.0	Cmpd 594, AutoMSn(895.4043), 23.8 min
11	gi|2851544	RecName: Full=Acidic phospholipase A2 homolog vipoxin A chain; Short=svPLA2 homolog; AltName: Full=Acidic phospholipase A2 inhibitor vipoxin A chain; AltName: Full=Vipoxin acidic component; Short=VAC; AltName: Full=Vipoxin non-toxic component [Viper	108	13630	7	1	1	1	18.9	4.44	4749	1	1	1	895.405	2683.19	3	2683.15	0.0407	0	65.71	0.00029	K	TATYTYSFENGDIVCGDNDLCLR	A	2 Carbamidomethyl (C)	0.00000000000000100000100.0	Cmpd 585, AutoMSn(895.4052), 23.6 min	emPAI	0.25
12	gi|400499	RecName: Full=Venom nerve growth factor; Short=v-NGF; Short=vNGF [Daboia russellii russellii]	186	13274	11	2	5	1	35.9	8.84	1740	2	1	1	549.263	1096.51	2	1096.51	0.0024	0	33.23	0.71	K	NPNPVPSGCR	G	Carbamidomethyl (C)	0.0000000010.0	Cmpd 42, AutoMSn(549.2627), 13.5 min
12	gi|400499	RecName: Full=Venom nerve growth factor; Short=v-NGF; Short=vNGF [Daboia russellii russellii]	186	13274	11	2	5	1	35.9	8.84	2485	1	1	1	646.831	1291.65	2	1291.64	0.0104	0	84.75	5.5e-06	R	INTACVCVISR	K	2 Carbamidomethyl (C)	0.00001010000.0	Cmpd 165, AutoMSn(646.8313), 18.0 min
12	gi|400499	RecName: Full=Venom nerve growth factor; Short=v-NGF; Short=vNGF [Daboia russellii russellii]	186	13274	11	2	5	1	35.9	8.84	2486	1	1	1	646.831	1291.65	2	1291.64	0.0105	0	61.14	0.0013	R	INTACVCVISR	K	2 Carbamidomethyl (C)	0.00001010000.0	Cmpd 162, AutoMSn(646.8314), 17.9 min
12	gi|400499	RecName: Full=Venom nerve growth factor; Short=v-NGF; Short=vNGF [Daboia russellii russellii]	186	13274	11	2	5	1	35.9	8.84	2487	1	1	1	646.832	1291.65	2	1291.64	0.0118	0	84.73	5.5e-06	R	INTACVCVISR	K	2 Carbamidomethyl (C)	0.00001010000.0	Cmpd 168, AutoMSn(646.8320), 18.0 min
12	gi|400499	RecName: Full=Venom nerve growth factor; Short=v-NGF; Short=vNGF [Daboia russellii russellii]	186	13274	11	2	5	1	35.9	8.84	2699	1	1	1	693.329	1384.64	2	1384.63	0.0087	1	39.19	0.18	K	CKNPNPVPSGCR	G	2 Carbamidomethyl (C)	0.100000000010.0	Cmpd 16, AutoMSn(693.3286), 12.4 min
12	gi|400499	RecName: Full=Venom nerve growth factor; Short=v-NGF; Short=vNGF [Daboia russellii russellii]	186	13274	11	2	5	1	35.9	8.84	2700	1	1	1	693.33	1384.64	2	1384.63	0.011	1	52.59	0.0083	K	CKNPNPVPSGCR	G	2 Carbamidomethyl (C)	0.100000000010.0	Cmpd 15, AutoMSn(693.3298), 12.4 min
12	gi|400499	RecName: Full=Venom nerve growth factor; Short=v-NGF; Short=vNGF [Daboia russellii russellii]	186	13274	11	2	5	1	35.9	8.84	3841	1	1	1	596.603	1786.79	3	1786.77	0.0143	0	55.94	0.0037	K	HWNSYCTTTDTFVR	A	Carbamidomethyl (C)	0.00000100000000.0	Cmpd 174, AutoMSn(596.6032), 18.2 min
12	gi|400499	RecName: Full=Venom nerve growth factor; Short=v-NGF; Short=vNGF [Daboia russellii russellii]	186	13274	11	2	5	1	35.9	8.84	3843	2	1	1	596.607	1786.8	3	1786.77	0.0253	0	53.31	0.0067	K	HWNSYCTTTDTFVR	A	Carbamidomethyl (C)	0.00000100000000.0	Cmpd 169, AutoMSn(596.6068), 18.0 min
12	gi|400499	RecName: Full=Venom nerve growth factor; Short=v-NGF; Short=vNGF [Daboia russellii russellii]	186	13274	11	2	5	1	35.9	8.84	3845	1	1	1	596.609	1786.81	3	1786.77	0.0322	0	57.12	0.0027	K	HWNSYCTTTDTFVR	A	Carbamidomethyl (C)	0.00000100000000.0	Cmpd 167, AutoMSn(596.6091), 18.0 min
12	gi|400499	RecName: Full=Venom nerve growth factor; Short=v-NGF; Short=vNGF [Daboia russellii russellii]	186	13274	11	2	5	1	35.9	8.84	4419	2	1	1	758.029	2271.07	3	2271.04	0.0276	1	41.24	0.085	R	GIDAKHWNSYCTTTDTFVR	A	Carbamidomethyl (C)	0.0000000000100000000.0	Cmpd 191, AutoMSn(758.0291), 18.6 min
12	gi|400499	RecName: Full=Venom nerve growth factor; Short=v-NGF; Short=vNGF [Daboia russellii russellii]	186	13274	11	2	5	1	35.9	8.84	4420	1	1	1	758.029	2271.07	3	2271.04	0.0285	1	44.7	0.038	R	GIDAKHWNSYCTTTDTFVR	A	Carbamidomethyl (C)	0.0000000000100000000.0	Cmpd 194, AutoMSn(758.0294), 18.7 min	emPAI	0.26
13	gi|264681717	nerve growth factor beta polypeptide, partial [Carettochelys insculpta]	106	25825	3	2	1	1	4.7	9.75	2485	1	0	1	646.831	1291.65	2	1291.64	0.0104	0	84.75	5.5e-06	R	INTACVCVLSR	K	2 Carbamidomethyl (C)	0.00001010000.0	Cmpd 165, AutoMSn(646.8313), 18.0 min
13	gi|264681717	nerve growth factor beta polypeptide, partial [Carettochelys insculpta]	106	25825	3	2	1	1	4.7	9.75	2486	1	0	1	646.831	1291.65	2	1291.64	0.0105	0	61.14	0.0013	R	INTACVCVLSR	K	2 Carbamidomethyl (C)	0.00001010000.0	Cmpd 162, AutoMSn(646.8314), 17.9 min
13	gi|264681717	nerve growth factor beta polypeptide, partial [Carettochelys insculpta]	106	25825	3	2	1	1	4.7	9.75	2487	1	0	1	646.832	1291.65	2	1291.64	0.0118	0	84.73	5.5e-06	R	INTACVCVLSR	K	2 Carbamidomethyl (C)	0.00001010000.0	Cmpd 168, AutoMSn(646.8320), 18.0 min	emPAI	0.13
14	gi|239977246	RecName: Full=Kunitz-type serine protease inhibitor C1; AltName: Full=BPTI-1; AltName: Full=Trypsin inhibitor 1; AltName: Full=Trypsin inhibitor C1; Flags: Precursor [Daboia siamensis]	139	10004	23	0	3	0	23.3	9.41	1853	1	1	1	557.266	1112.52	2	1112.51	0.0042	0	71.17	0.00012	R	IYYNPDSNK	C			Cmpd 86, AutoMSn(557.2663), 14.9 min
14	gi|239977246	RecName: Full=Kunitz-type serine protease inhibitor C1; AltName: Full=BPTI-1; AltName: Full=Trypsin inhibitor 1; AltName: Full=Trypsin inhibitor C1; Flags: Precursor [Daboia siamensis]	139	10004	23	0	3	0	23.3	9.41	1854	1	1	1	557.266	1112.52	2	1112.51	0.0044	0	65.09	0.00048	R	IYYNPDSNK	C			Cmpd 80, AutoMSn(557.2664), 14.8 min
14	gi|239977246	RecName: Full=Kunitz-type serine protease inhibitor C1; AltName: Full=BPTI-1; AltName: Full=Trypsin inhibitor 1; AltName: Full=Trypsin inhibitor C1; Flags: Precursor [Daboia siamensis]	139	10004	23	0	3	0	23.3	9.41	1855	1	1	1	557.268	1112.52	2	1112.51	0.007	0	55.31	0.0045	R	IYYNPDSNK	C			Cmpd 83, AutoMSn(557.2677), 14.8 min
14	gi|239977246	RecName: Full=Kunitz-type serine protease inhibitor C1; AltName: Full=BPTI-1; AltName: Full=Trypsin inhibitor 1; AltName: Full=Trypsin inhibitor C1; Flags: Precursor [Daboia siamensis]	139	10004	23	0	3	0	23.3	9.41	1989	1	0	0	575.773	1149.53	2	1149.52	0.0081	0	48.35	0.024	K	FCNLAPESGR	C	Carbamidomethyl (C)	0.0100000000.0	Cmpd 65, AutoMSn(575.7732), 16.3 min
14	gi|239977246	RecName: Full=Kunitz-type serine protease inhibitor C1; AltName: Full=BPTI-1; AltName: Full=Trypsin inhibitor 1; AltName: Full=Trypsin inhibitor C1; Flags: Precursor [Daboia siamensis]	139	10004	23	0	3	0	23.3	9.41	1991	1	0	0	575.774	1149.53	2	1149.52	0.0089	0	55.13	0.0049	K	FCNLAPESGR	C	Carbamidomethyl (C)	0.0100000000.0	Cmpd 93, AutoMSn(575.7736), 16.2 min
14	gi|239977246	RecName: Full=Kunitz-type serine protease inhibitor C1; AltName: Full=BPTI-1; AltName: Full=Trypsin inhibitor 1; AltName: Full=Trypsin inhibitor C1; Flags: Precursor [Daboia siamensis]	139	10004	23	0	3	0	23.3	9.41	1992	1	0	0	575.774	1149.53	2	1149.52	0.009	0	72.05	0.0001	K	FCNLAPESGR	C	Carbamidomethyl (C)	0.0100000000.0	Cmpd 165, AutoMSn(575.7736), 16.7 min
14	gi|239977246	RecName: Full=Kunitz-type serine protease inhibitor C1; AltName: Full=BPTI-1; AltName: Full=Trypsin inhibitor 1; AltName: Full=Trypsin inhibitor C1; Flags: Precursor [Daboia siamensis]	139	10004	23	0	3	0	23.3	9.41	1993	1	0	0	575.774	1149.53	2	1149.52	0.0097	0	66.37	0.00037	K	FCNLAPESGR	C	Carbamidomethyl (C)	0.0100000000.0	Cmpd 93, AutoMSn(575.7740), 16.2 min
14	gi|239977246	RecName: Full=Kunitz-type serine protease inhibitor C1; AltName: Full=BPTI-1; AltName: Full=Trypsin inhibitor 1; AltName: Full=Trypsin inhibitor C1; Flags: Precursor [Daboia siamensis]	139	10004	23	0	3	0	23.3	9.41	1994	1	0	0	575.774	1149.53	2	1149.52	0.0102	0	65.45	0.00046	K	FCNLAPESGR	C	Carbamidomethyl (C)	0.0100000000.0	Cmpd 132, AutoMSn(575.7742), 16.0 min
14	gi|239977246	RecName: Full=Kunitz-type serine protease inhibitor C1; AltName: Full=BPTI-1; AltName: Full=Trypsin inhibitor 1; AltName: Full=Trypsin inhibitor C1; Flags: Precursor [Daboia siamensis]	139	10004	23	0	3	0	23.3	9.41	1995	1	0	0	575.774	1149.53	2	1149.52	0.0104	0	55.28	0.0048	K	FCNLAPESGR	C	Carbamidomethyl (C)	0.0100000000.0	Cmpd 90, AutoMSn(575.7743), 16.1 min
14	gi|239977246	RecName: Full=Kunitz-type serine protease inhibitor C1; AltName: Full=BPTI-1; AltName: Full=Trypsin inhibitor 1; AltName: Full=Trypsin inhibitor C1; Flags: Precursor [Daboia siamensis]	139	10004	23	0	3	0	23.3	9.41	1996	1	0	0	575.774	1149.53	2	1149.52	0.0105	0	56.27	0.0038	K	FCNLAPESGR	C	Carbamidomethyl (C)	0.0100000000.0	Cmpd 262, AutoMSn(575.7744), 16.1 min
14	gi|239977246	RecName: Full=Kunitz-type serine protease inhibitor C1; AltName: Full=BPTI-1; AltName: Full=Trypsin inhibitor 1; AltName: Full=Trypsin inhibitor C1; Flags: Precursor [Daboia siamensis]	139	10004	23	0	3	0	23.3	9.41	1997	2	0	0	575.774	1149.53	2	1149.52	0.0105	0	36.83	0.33	K	FCNLAPESGR	C	Carbamidomethyl (C)	0.0100000000.0	Cmpd 114, AutoMSn(575.7744), 16.1 min
14	gi|239977246	RecName: Full=Kunitz-type serine protease inhibitor C1; AltName: Full=BPTI-1; AltName: Full=Trypsin inhibitor 1; AltName: Full=Trypsin inhibitor C1; Flags: Precursor [Daboia siamensis]	139	10004	23	0	3	0	23.3	9.41	1998	1	0	0	575.774	1149.53	2	1149.52	0.0105	0	58.92	0.0021	K	FCNLAPESGR	C	Carbamidomethyl (C)	0.0100000000.0	Cmpd 117, AutoMSn(575.7744), 16.2 min
14	gi|239977246	RecName: Full=Kunitz-type serine protease inhibitor C1; AltName: Full=BPTI-1; AltName: Full=Trypsin inhibitor 1; AltName: Full=Trypsin inhibitor C1; Flags: Precursor [Daboia siamensis]	139	10004	23	0	3	0	23.3	9.41	1999	1	0	0	575.775	1149.53	2	1149.52	0.0109	0	59.57	0.0018	K	FCNLAPESGR	C	Carbamidomethyl (C)	0.0100000000.0	Cmpd 67, AutoMSn(575.7746), 16.3 min
14	gi|239977246	RecName: Full=Kunitz-type serine protease inhibitor C1; AltName: Full=BPTI-1; AltName: Full=Trypsin inhibitor 1; AltName: Full=Trypsin inhibitor C1; Flags: Precursor [Daboia siamensis]	139	10004	23	0	3	0	23.3	9.41	2000	3	0	0	575.775	1149.54	2	1149.52	0.0116	0	43.63	0.07	K	FCNLAPESGR	C	Carbamidomethyl (C)	0.0100000000.0	Cmpd 68, AutoMSn(575.7749), 16.2 min
14	gi|239977246	RecName: Full=Kunitz-type serine protease inhibitor C1; AltName: Full=BPTI-1; AltName: Full=Trypsin inhibitor 1; AltName: Full=Trypsin inhibitor C1; Flags: Precursor [Daboia siamensis]	139	10004	23	0	3	0	23.3	9.41	2002	2	0	0	575.776	1149.54	2	1149.52	0.0137	0	48.02	0.025	K	FCNLAPESGR	C	Carbamidomethyl (C)	0.0100000000.0	Cmpd 87, AutoMSn(575.7760), 16.1 min
14	gi|239977246	RecName: Full=Kunitz-type serine protease inhibitor C1; AltName: Full=BPTI-1; AltName: Full=Trypsin inhibitor 1; AltName: Full=Trypsin inhibitor C1; Flags: Precursor [Daboia siamensis]	139	10004	23	0	3	0	23.3	9.41	2003	1	0	0	575.776	1149.54	2	1149.52	0.0138	0	72.26	9.6e-05	K	FCNLAPESGR	C	Carbamidomethyl (C)	0.0100000000.0	Cmpd 138, AutoMSn(575.7760), 16.1 min
14	gi|239977246	RecName: Full=Kunitz-type serine protease inhibitor C1; AltName: Full=BPTI-1; AltName: Full=Trypsin inhibitor 1; AltName: Full=Trypsin inhibitor C1; Flags: Precursor [Daboia siamensis]	139	10004	23	0	3	0	23.3	9.41	2004	1	0	0	575.776	1149.54	2	1149.52	0.0143	0	62.92	0.00082	K	FCNLAPESGR	C	Carbamidomethyl (C)	0.0100000000.0	Cmpd 90, AutoMSn(575.7763), 16.1 min
14	gi|239977246	RecName: Full=Kunitz-type serine protease inhibitor C1; AltName: Full=BPTI-1; AltName: Full=Trypsin inhibitor 1; AltName: Full=Trypsin inhibitor C1; Flags: Precursor [Daboia siamensis]	139	10004	23	0	3	0	23.3	9.41	2005	1	0	0	575.776	1149.54	2	1149.52	0.0144	0	68.18	0.00024	K	FCNLAPESGR	C	Carbamidomethyl (C)	0.0100000000.0	Cmpd 135, AutoMSn(575.7763), 16.0 min
14	gi|239977246	RecName: Full=Kunitz-type serine protease inhibitor C1; AltName: Full=BPTI-1; AltName: Full=Trypsin inhibitor 1; AltName: Full=Trypsin inhibitor C1; Flags: Precursor [Daboia siamensis]	139	10004	23	0	3	0	23.3	9.41	2007	1	0	0	575.777	1149.54	2	1149.52	0.0166	0	53.87	0.0066	K	FCNLAPESGR	C	Carbamidomethyl (C)	0.0100000000.0	Cmpd 87, AutoMSn(575.7774), 16.1 min
14	gi|239977246	RecName: Full=Kunitz-type serine protease inhibitor C1; AltName: Full=BPTI-1; AltName: Full=Trypsin inhibitor 1; AltName: Full=Trypsin inhibitor C1; Flags: Precursor [Daboia siamensis]	139	10004	23	0	3	0	23.3	9.41	2008	1	0	0	575.778	1149.54	2	1149.52	0.0169	0	54.46	0.0058	K	FCNLAPESGR	C	Carbamidomethyl (C)	0.0100000000.0	Cmpd 120, AutoMSn(575.7776), 16.2 min
14	gi|239977246	RecName: Full=Kunitz-type serine protease inhibitor C1; AltName: Full=BPTI-1; AltName: Full=Trypsin inhibitor 1; AltName: Full=Trypsin inhibitor C1; Flags: Precursor [Daboia siamensis]	139	10004	23	0	3	0	23.3	9.41	2874	1	0	0	489.563	1465.67	3	1465.66	0.0132	1	62.62	0.00077	K	FCNLAPESGRCR	G	2 Carbamidomethyl (C)	0.010000000010.0	Cmpd 71, AutoMSn(489.5635), 14.6 min
14	gi|239977246	RecName: Full=Kunitz-type serine protease inhibitor C1; AltName: Full=BPTI-1; AltName: Full=Trypsin inhibitor 1; AltName: Full=Trypsin inhibitor C1; Flags: Precursor [Daboia siamensis]	139	10004	23	0	3	0	23.3	9.41	2875	1	0	0	489.564	1465.67	3	1465.66	0.0148	1	51.55	0.0099	K	FCNLAPESGRCR	G	2 Carbamidomethyl (C)	0.010000000010.0	Cmpd 74, AutoMSn(489.5640), 14.6 min
14	gi|239977246	RecName: Full=Kunitz-type serine protease inhibitor C1; AltName: Full=BPTI-1; AltName: Full=Trypsin inhibitor 1; AltName: Full=Trypsin inhibitor C1; Flags: Precursor [Daboia siamensis]	139	10004	23	0	3	0	23.3	9.41	2876	9	0	0	489.565	1465.67	3	1465.66	0.0162	1	39.56	0.16	K	FCNLAPESGRCR	G	2 Carbamidomethyl (C)	0.010000000010.0	Cmpd 68, AutoMSn(489.5645), 14.5 min	emPAI	0.82
15	gi|129419	RecName: Full=Basic phospholipase A2 vipoxin B chain; Short=svPLA2; AltName: Full=Phosphatidylcholine 2-acylhydrolase; AltName: Full=Vipoxin toxic component [Vipera ammodytes meridionalis]	133	13818	6	1	3	1	24.6	9.03	2141	1	0	0	594.788	1187.56	2	1187.55	0.0118	0	52.65	0.0089	R	VAANCFHQNK	N	Carbamidomethyl (C)	0.0000100000.0	Cmpd 63, AutoMSn(594.7885), 11.7 min
15	gi|129419	RecName: Full=Basic phospholipase A2 vipoxin B chain; Short=svPLA2; AltName: Full=Phosphatidylcholine 2-acylhydrolase; AltName: Full=Vipoxin toxic component [Vipera ammodytes meridionalis]	133	13818	6	1	3	1	24.6	9.03	2143	1	0	0	594.79	1187.56	2	1187.55	0.014	0	89.23	2e-06	R	VAANCFHQNK	N	Carbamidomethyl (C)	0.0000100000.0	Cmpd 65, AutoMSn(594.7896), 11.7 min
15	gi|129419	RecName: Full=Basic phospholipase A2 vipoxin B chain; Short=svPLA2; AltName: Full=Phosphatidylcholine 2-acylhydrolase; AltName: Full=Vipoxin toxic component [Vipera ammodytes meridionalis]	133	13818	6	1	3	1	24.6	9.03	2144	3	0	0	396.864	1187.57	3	1187.55	0.0189	0	35.41	0.47	R	VAANCFHQNK	N	Carbamidomethyl (C)	0.0000100000.0	Cmpd 72, AutoMSn(396.8637), 11.9 min
15	gi|129419	RecName: Full=Basic phospholipase A2 vipoxin B chain; Short=svPLA2; AltName: Full=Phosphatidylcholine 2-acylhydrolase; AltName: Full=Vipoxin toxic component [Vipera ammodytes meridionalis]	133	13818	6	1	3	1	24.6	9.03	2145	1	0	0	396.865	1187.57	3	1187.55	0.0237	0	65.37	0.00047	R	VAANCFHQNK	N	Carbamidomethyl (C)	0.0000100000.0	Cmpd 69, AutoMSn(396.8654), 11.8 min
15	gi|129419	RecName: Full=Basic phospholipase A2 vipoxin B chain; Short=svPLA2; AltName: Full=Phosphatidylcholine 2-acylhydrolase; AltName: Full=Vipoxin toxic component [Vipera ammodytes meridionalis]	133	13818	6	1	3	1	24.6	9.03	2864	7	1	1	731.361	1460.71	2	1460.7	0.0089	1	40.27	0.14	K	GNIVCGKNNGCLR	D	2 Carbamidomethyl (C)	0.0000100000100.0	Cmpd 137, AutoMSn(731.3606), 19.9 min
15	gi|129419	RecName: Full=Basic phospholipase A2 vipoxin B chain; Short=svPLA2; AltName: Full=Phosphatidylcholine 2-acylhydrolase; AltName: Full=Vipoxin toxic component [Vipera ammodytes meridionalis]	133	13818	6	1	3	1	24.6	9.03	4259	4	1	1	712.992	2135.95	3	2135.89	0.0611	1	35.15	0.37	R	DICECDRVAANCFHQNK	N	3 Carbamidomethyl (C)	0.00101000000100000.0	Cmpd 203, AutoMSn(712.9922), 14.9 min	emPAI	0.56
16	gi|162329888	Chain B, Crystal Structure Of Russell~s Viper Venom Metalloproteinase	171	15928	14	2	5	2	28.4	5.62	878	1	1	1	404.681	807.348	2	807.337	0.011	0	39.13	0.21	R	YFCYR	V	Carbamidomethyl (C)	0.00100.0	Cmpd 72, AutoMSn(404.6815), 15.7 min
16	gi|162329888	Chain B, Crystal Structure Of Russell~s Viper Venom Metalloproteinase	171	15928	14	2	5	2	28.4	5.62	917	1	1	1	829.426	828.419	1	828.42	-0.0013	0	49.81	0.02	R	YLFVCK	V	Carbamidomethyl (C)	0.000010.0	Cmpd 194, AutoMSn(829.4263), 18.5 min
16	gi|162329888	Chain B, Crystal Structure Of Russell~s Viper Venom Metalloproteinase	171	15928	14	2	5	2	28.4	5.62	918	1	1	1	829.428	828.421	1	828.42	0.0008	0	57.16	0.0037	R	YLFVCK	V	Carbamidomethyl (C)	0.000010.0	Cmpd 198, AutoMSn(829.4284), 18.6 min
16	gi|162329888	Chain B, Crystal Structure Of Russell~s Viper Venom Metalloproteinase	171	15928	14	2	5	2	28.4	5.62	919	1	1	1	415.22	828.426	2	828.42	0.0055	0	50.35	0.018	R	YLFVCK	V	Carbamidomethyl (C)	0.000010.0	Cmpd 193, AutoMSn(415.2202), 18.4 min
16	gi|162329888	Chain B, Crystal Structure Of Russell~s Viper Venom Metalloproteinase	171	15928	14	2	5	2	28.4	5.62	920	1	1	1	415.222	828.429	2	828.42	0.0086	0	62.59	0.0011	R	YLFVCK	V	Carbamidomethyl (C)	0.000010.0	Cmpd 195, AutoMSn(415.2218), 18.5 min
16	gi|162329888	Chain B, Crystal Structure Of Russell~s Viper Venom Metalloproteinase	171	15928	14	2	5	2	28.4	5.62	2562	1	1	1	661.811	1321.61	2	1321.6	0.0099	0	44.12	0.06	-	LDCPPDSSLYR	Y	Carbamidomethyl (C)	0.00100000000.0	Cmpd 154, AutoMSn(661.8109), 17.7 min
16	gi|162329888	Chain B, Crystal Structure Of Russell~s Viper Venom Metalloproteinase	171	15928	14	2	5	2	28.4	5.62	2563	8	1	1	661.811	1321.61	2	1321.6	0.01	0	36.37	0.36	-	LDCPPDSSLYR	Y	Carbamidomethyl (C)	0.00100000000.0	Cmpd 157, AutoMSn(661.8109), 17.7 min
16	gi|162329888	Chain B, Crystal Structure Of Russell~s Viper Venom Metalloproteinase	171	15928	14	2	5	2	28.4	5.62	2565	1	1	1	661.811	1321.61	2	1321.6	0.0103	0	57.92	0.0025	-	LDCPPDSSLYR	Y	Carbamidomethyl (C)	0.00100000000.0	Cmpd 161, AutoMSn(661.8111), 17.7 min
16	gi|162329888	Chain B, Crystal Structure Of Russell~s Viper Venom Metalloproteinase	171	15928	14	2	5	2	28.4	5.62	2567	1	1	1	661.812	1321.61	2	1321.6	0.0117	0	64.56	0.00055	-	LDCPPDSSLYR	Y	Carbamidomethyl (C)	0.00100000000.0	Cmpd 164, AutoMSn(661.8118), 17.8 min
16	gi|162329888	Chain B, Crystal Structure Of Russell~s Viper Venom Metalloproteinase	171	15928	14	2	5	2	28.4	5.62	2706	1	1	1	463.235	1386.68	3	1386.66	0.0242	1	77.04	2.9e-05	K	CFVLEKESGYR	M	Carbamidomethyl (C)	0.10000000000.0	Cmpd 121, AutoMSn(463.2354), 16.8 min
16	gi|162329888	Chain B, Crystal Structure Of Russell~s Viper Venom Metalloproteinase	171	15928	14	2	5	2	28.4	5.62	2796	6	1	1	706.344	1410.67	2	1410.67	0.0063	1	35.05	0.45	R	YLFVCKVPPEC	-	2 Carbamidomethyl (C)	0.00001000001.0	Cmpd 302, AutoMSn(706.3442), 21.4 min
16	gi|162329888	Chain B, Crystal Structure Of Russell~s Viper Venom Metalloproteinase	171	15928	14	2	5	2	28.4	5.62	2797	1	1	1	706.345	1410.67	2	1410.67	0.0072	1	57.96	0.0023	R	YLFVCKVPPEC	-	2 Carbamidomethyl (C)	0.00001000001.0	Cmpd 243, AutoMSn(706.3447), 21.1 min
16	gi|162329888	Chain B, Crystal Structure Of Russell~s Viper Venom Metalloproteinase	171	15928	14	2	5	2	28.4	5.62	2799	1	1	1	706.345	1410.67	2	1410.67	0.0073	1	56.23	0.0034	R	YLFVCKVPPEC	-	2 Carbamidomethyl (C)	0.00001000001.0	Cmpd 241, AutoMSn(706.3447), 21.0 min
16	gi|162329888	Chain B, Crystal Structure Of Russell~s Viper Venom Metalloproteinase	171	15928	14	2	5	2	28.4	5.62	2800	1	1	1	706.351	1410.69	2	1410.67	0.0191	1	74.08	5.6e-05	R	YLFVCKVPPEC	-	2 Carbamidomethyl (C)	0.00001000001.0	Cmpd 245, AutoMSn(706.3506), 21.1 min	emPAI	1.17
17	gi|380875421	RecName: Full=Beta-fibrinogenase; Short=VLBF; AltName: Full=Snake venom serine protease; Short=SVSP; Flags: Precursor [Macrovipera lebetina]	85	28279	2	1	1	1	5.8	7.04	3411	1	1	1	803.902	1605.79	2	1605.79	0.0041	0	61.69	0.00095	R	TLCAGILQGGIDTCK	G	2 Carbamidomethyl (C)	0.001000000000010.0	Cmpd 274, AutoMSn(803.9021), 21.0 min
17	gi|380875421	RecName: Full=Beta-fibrinogenase; Short=VLBF; AltName: Full=Snake venom serine protease; Short=SVSP; Flags: Precursor [Macrovipera lebetina]	85	28279	2	1	1	1	5.8	7.04	3412	1	1	1	803.904	1605.79	2	1605.79	0.007	0	84.94	4.5e-06	R	TLCAGILQGGIDTCK	G	2 Carbamidomethyl (C)	0.001000000000010.0	Cmpd 276, AutoMSn(803.9035), 21.1 min	emPAI	0.12
18	gi|586829529	5~-nucleotidase, partial [Macrovipera lebetina]	84	45002	4	1	1	1	2.5	6.45	1931	1	1	1	566.826	1131.64	2	1131.63	0.0055	0	83.73	7.6e-06	R	VVSLNVLCTK	C	Carbamidomethyl (C)	0.0000000100.0	Cmpd 402, AutoMSn(566.8261), 20.7 min
18	gi|586829529	5~-nucleotidase, partial [Macrovipera lebetina]	84	45002	4	1	1	1	2.5	6.45	1932	1	1	1	566.827	1131.64	2	1131.63	0.007	0	42.72	0.096	R	VVSLNVLCTK	C	Carbamidomethyl (C)	0.0000000100.0	Cmpd 400, AutoMSn(566.8269), 20.7 min
18	gi|586829529	5~-nucleotidase, partial [Macrovipera lebetina]	84	45002	4	1	1	1	2.5	6.45	1934	10	1	1	566.83	1131.65	2	1131.63	0.0133	0	34.24	0.67	R	VVSLNVLCTK	C	Carbamidomethyl (C)	0.0000000100.0	Cmpd 396, AutoMSn(566.8300), 20.5 min
18	gi|586829529	5~-nucleotidase, partial [Macrovipera lebetina]	84	45002	4	1	1	1	2.5	6.45	1935	1	1	1	566.83	1131.65	2	1131.63	0.0137	0	44.02	0.071	R	VVSLNVLCTK	C	Carbamidomethyl (C)	0.0000000100.0	Cmpd 398, AutoMSn(566.8302), 20.6 min	emPAI	0.07
19	gi|311223824	serine beta-fibrinogenase-like protein precursor [Daboia siamensis]	141	28017	9	0	4	0	17.2	7.01	2033	1	1	1	581.326	1160.64	2	1160.63	0.0079	1	43.41	0.081	R	AAYKGLPAQSR	T			Cmpd 32, AutoMSn(581.3263), 13.4 min
19	gi|311223824	serine beta-fibrinogenase-like protein precursor [Daboia siamensis]	141	28017	9	0	4	0	17.2	7.01	2034	1	1	1	581.328	1160.64	2	1160.63	0.0106	1	55.63	0.0049	R	AAYKGLPAQSR	T			Cmpd 35, AutoMSn(581.3276), 13.5 min
19	gi|311223824	serine beta-fibrinogenase-like protein precursor [Daboia siamensis]	141	28017	9	0	4	0	17.2	7.01	2036	1	1	1	387.889	1160.65	3	1160.63	0.0166	1	54.06	0.007	R	AAYKGLPAQSR	T			Cmpd 33, AutoMSn(387.8895), 13.4 min
19	gi|311223824	serine beta-fibrinogenase-like protein precursor [Daboia siamensis]	141	28017	9	0	4	0	17.2	7.01	2585	2	1	1	447.577	1339.71	3	1339.68	0.0238	1	45.96	0.038	R	NNAEIRLPEER	F			Cmpd 121, AutoMSn(447.5767), 16.2 min
19	gi|311223824	serine beta-fibrinogenase-like protein precursor [Daboia siamensis]	141	28017	9	0	4	0	17.2	7.01	3643	1	1	1	843.959	1685.9	2	1685.9	0.0053	0	57.4	0.0026	K	TSTYIAPLSLPSSPPR	V			Cmpd 326, AutoMSn(843.9593), 22.4 min
19	gi|311223824	serine beta-fibrinogenase-like protein precursor [Daboia siamensis]	141	28017	9	0	4	0	17.2	7.01	3644	1	1	1	843.963	1685.91	2	1685.9	0.0135	0	62.5	0.0008	K	TSTYIAPLSLPSSPPR	V			Cmpd 328, AutoMSn(843.9634), 22.4 min
19	gi|311223824	serine beta-fibrinogenase-like protein precursor [Daboia siamensis]	141	28017	9	0	4	0	17.2	7.01	3646	1	1	1	562.983	1685.93	3	1685.9	0.0272	0	52.15	0.0088	K	TSTYIAPLSLPSSPPR	V			Cmpd 329, AutoMSn(562.9826), 22.4 min
19	gi|311223824	serine beta-fibrinogenase-like protein precursor [Daboia siamensis]	141	28017	9	0	4	0	17.2	7.01	3647	1	1	1	562.983	1685.93	3	1685.9	0.0289	0	72.9	7.5e-05	K	TSTYIAPLSLPSSPPR	V			Cmpd 331, AutoMSn(562.9832), 22.5 min
19	gi|311223824	serine beta-fibrinogenase-like protein precursor [Daboia siamensis]	141	28017	9	0	4	0	17.2	7.01	4488	1	1	1	782.425	2344.25	3	2344.22	0.0333	1	57.43	0.0022	K	TSTYIAPLSLPSSPPRVGSVCR	I	Carbamidomethyl (C)	0.0000000000000000000010.0	Cmpd 306, AutoMSn(782.4253), 21.8 min	emPAI	0.25
20	gi|251205	coagulation factor X activating enzyme light chain, RVV-X-light chain, LC1=metalloproteinase with disintegrin (platelet aggregation inhibitor)-like and C-type lectin-like domains [Vipera russelli=Russell~s viper, Siamensis, venom, Peptide, 123 aa]	100	14459	9	0	2	0	25.2	5.36	3610	1	1	1	837.398	1672.78	2	1672.78	0.0045	1	57.11	0.0027	K	SMTCNFIAPVVCKF	-	2 Carbamidomethyl (C)	0.00010000000100.0	Cmpd 386, AutoMSn(837.3983), 24.2 min
20	gi|251205	coagulation factor X activating enzyme light chain, RVV-X-light chain, LC1=metalloproteinase with disintegrin (platelet aggregation inhibitor)-like and C-type lectin-like domains [Vipera russelli=Russell~s viper, Siamensis, venom, Peptide, 123 aa]	100	14459	9	0	2	0	25.2	5.36	3611	6	1	1	837.399	1672.78	2	1672.78	0.0069	1	40.87	0.11	K	SMTCNFIAPVVCKF	-	2 Carbamidomethyl (C)	0.00010000000100.0	Cmpd 387, AutoMSn(837.3995), 24.3 min
20	gi|251205	coagulation factor X activating enzyme light chain, RVV-X-light chain, LC1=metalloproteinase with disintegrin (platelet aggregation inhibitor)-like and C-type lectin-like domains [Vipera russelli=Russell~s viper, Siamensis, venom, Peptide, 123 aa]	100	14459	9	0	2	0	25.2	5.36	3612	1	1	1	837.403	1672.79	2	1672.78	0.0147	1	56.63	0.003	K	SMTCNFIAPVVCKF	-	2 Carbamidomethyl (C)	0.00010000000100.0	Cmpd 385, AutoMSn(837.4034), 24.2 min
20	gi|251205	coagulation factor X activating enzyme light chain, RVV-X-light chain, LC1=metalloproteinase with disintegrin (platelet aggregation inhibitor)-like and C-type lectin-like domains [Vipera russelli=Russell~s viper, Siamensis, venom, Peptide, 123 aa]	100	14459	9	0	2	0	25.2	5.36	3613	1	1	1	837.406	1672.8	2	1672.78	0.0207	1	58.82	0.0018	K	SMTCNFIAPVVCKF	-	2 Carbamidomethyl (C)	0.00010000000100.0	Cmpd 390, AutoMSn(837.4064), 24.4 min
20	gi|251205	coagulation factor X activating enzyme light chain, RVV-X-light chain, LC1=metalloproteinase with disintegrin (platelet aggregation inhibitor)-like and C-type lectin-like domains [Vipera russelli=Russell~s viper, Siamensis, venom, Peptide, 123 aa]	100	14459	9	0	2	0	25.2	5.36	3654	1	1	1	845.403	1688.79	2	1688.77	0.018	1	69.32	0.00016	K	SMTCNFIAPVVCKF	-	2 Carbamidomethyl (C); Oxidation (M)	0.02010000000100.0	Cmpd 361, AutoMSn(845.4025), 23.2 min
20	gi|251205	coagulation factor X activating enzyme light chain, RVV-X-light chain, LC1=metalloproteinase with disintegrin (platelet aggregation inhibitor)-like and C-type lectin-like domains [Vipera russelli=Russell~s viper, Siamensis, venom, Peptide, 123 aa]	100	14459	9	0	2	0	25.2	5.36	4270	7	1	1	1071.48	2140.95	2	2140.93	0.0107	0	27.97	2	-	VLDCPSGWLSYEQHCYK	G	2 Carbamidomethyl (C)	0.00010000000000100.0	Cmpd 274, AutoMSn(1071.4799), 20.8 min
20	gi|251205	coagulation factor X activating enzyme light chain, RVV-X-light chain, LC1=metalloproteinase with disintegrin (platelet aggregation inhibitor)-like and C-type lectin-like domains [Vipera russelli=Russell~s viper, Siamensis, venom, Peptide, 123 aa]	100	14459	9	0	2	0	25.2	5.36	4271	1	1	1	714.66	2140.96	3	2140.93	0.0247	0	71.69	8.3e-05	-	VLDCPSGWLSYEQHCYK	G	2 Carbamidomethyl (C)	0.00010000000000100.0	Cmpd 270, AutoMSn(714.6604), 20.7 min
20	gi|251205	coagulation factor X activating enzyme light chain, RVV-X-light chain, LC1=metalloproteinase with disintegrin (platelet aggregation inhibitor)-like and C-type lectin-like domains [Vipera russelli=Russell~s viper, Siamensis, venom, Peptide, 123 aa]	100	14459	9	0	2	0	25.2	5.36	4272	4	1	1	714.663	2140.97	3	2140.93	0.0311	0	43.63	0.052	-	VLDCPSGWLSYEQHCYK	G	2 Carbamidomethyl (C)	0.00010000000000100.0	Cmpd 267, AutoMSn(714.6625), 20.7 min
20	gi|251205	coagulation factor X activating enzyme light chain, RVV-X-light chain, LC1=metalloproteinase with disintegrin (platelet aggregation inhibitor)-like and C-type lectin-like domains [Vipera russelli=Russell~s viper, Siamensis, venom, Peptide, 123 aa]	100	14459	9	0	2	0	25.2	5.36	4273	1	1	1	714.663	2140.97	3	2140.93	0.0314	0	42.58	0.067	-	VLDCPSGWLSYEQHCYK	G	2 Carbamidomethyl (C)	0.00010000000000100.0	Cmpd 264, AutoMSn(714.6626), 20.6 min	emPAI	0.89
21	gi|292659516	Chain A, Solution Structure Of Jerdostatin From Trimeresurus Jerdonii With End C-Terminal Residues N45g46 Deleted	113	4731	10	0	3	0	68.2	8.52	1627	1	1	1	1056.37	1055.36	1	1055.37	-0.0052	0	31.29	1.6	R	SCECPSYPG	-	2 Carbamidomethyl (C)	0.010100000.0	Cmpd 125, AutoMSn(1056.3710), 15.8 min
21	gi|292659516	Chain A, Solution Structure Of Jerdostatin From Trimeresurus Jerdonii With End C-Terminal Residues N45g46 Deleted	113	4731	10	0	3	0	68.2	8.52	1628	1	1	1	1056.37	1055.36	1	1055.37	-0.0051	0	35.04	0.68	R	SCECPSYPG	-	2 Carbamidomethyl (C)	0.010100000.0	Cmpd 128, AutoMSn(1056.3711), 15.9 min
21	gi|292659516	Chain A, Solution Structure Of Jerdostatin From Trimeresurus Jerdonii With End C-Terminal Residues N45g46 Deleted	113	4731	10	0	3	0	68.2	8.52	2149	2	1	1	595.313	1188.61	2	1188.61	0.0044	0	54.06	0.0068	K	LKPAGTTCWR	T	Carbamidomethyl (C)	0.0000000100.0	Cmpd 65, AutoMSn(595.3132), 14.4 min
21	gi|292659516	Chain A, Solution Structure Of Jerdostatin From Trimeresurus Jerdonii With End C-Terminal Residues N45g46 Deleted	113	4731	10	0	3	0	68.2	8.52	2150	6	1	1	595.321	1188.63	2	1188.61	0.0203	0	37.02	0.35	K	LKPAGTTCWR	T	Carbamidomethyl (C)	0.0000000100.0	Cmpd 64, AutoMSn(595.3211), 14.4 min
21	gi|292659516	Chain A, Solution Structure Of Jerdostatin From Trimeresurus Jerdonii With End C-Terminal Residues N45g46 Deleted	113	4731	10	0	3	0	68.2	8.52	2409	1	1	1	627.781	1253.55	2	1253.55	0.0012	0	64.92	0.0005	R	TSVSSHYCTGR	S	Carbamidomethyl (C)	0.00000001000.0	Cmpd 7, AutoMSn(627.7808), 11.6 min
21	gi|292659516	Chain A, Solution Structure Of Jerdostatin From Trimeresurus Jerdonii With End C-Terminal Residues N45g46 Deleted	113	4731	10	0	3	0	68.2	8.52	2411	2	1	1	627.785	1253.56	2	1253.55	0.0091	0	43.44	0.07	R	TSVSSHYCTGR	S	Carbamidomethyl (C)	0.00000001000.0	Cmpd 17, AutoMSn(627.7848), 11.9 min
21	gi|292659516	Chain A, Solution Structure Of Jerdostatin From Trimeresurus Jerdonii With End C-Terminal Residues N45g46 Deleted	113	4731	10	0	3	0	68.2	8.52	2412	1	1	1	418.86	1253.56	3	1253.55	0.0114	0	64.97	0.00049	R	TSVSSHYCTGR	S	Carbamidomethyl (C)	0.00000001000.0	Cmpd 12, AutoMSn(418.8597), 11.7 min
21	gi|292659516	Chain A, Solution Structure Of Jerdostatin From Trimeresurus Jerdonii With End C-Terminal Residues N45g46 Deleted	113	4731	10	0	3	0	68.2	8.52	2413	1	1	1	418.861	1253.56	3	1253.55	0.0138	0	60.91	0.0012	R	TSVSSHYCTGR	S	Carbamidomethyl (C)	0.00000001000.0	Cmpd 10, AutoMSn(418.8605), 11.7 min
21	gi|292659516	Chain A, Solution Structure Of Jerdostatin From Trimeresurus Jerdonii With End C-Terminal Residues N45g46 Deleted	113	4731	10	0	3	0	68.2	8.52	2414	1	1	1	627.789	1253.56	2	1253.55	0.017	0	56.5	0.0034	R	TSVSSHYCTGR	S	Carbamidomethyl (C)	0.00000001000.0	Cmpd 9, AutoMSn(627.7887), 11.7 min
21	gi|292659516	Chain A, Solution Structure Of Jerdostatin From Trimeresurus Jerdonii With End C-Terminal Residues N45g46 Deleted	113	4731	10	0	3	0	68.2	8.52	2415	1	1	1	418.865	1253.57	3	1253.55	0.0273	0	64.94	0.00049	R	TSVSSHYCTGR	S	Carbamidomethyl (C)	0.00000001000.0	Cmpd 8, AutoMSn(418.8650), 11.6 min	emPAI	2.14
22	gi|338855328	metalloproteinase 10 [Crotalus adamanteus]	130	43018	14	0	4	0	6.7	8.4	1518	1	0	0	514.268	1026.52	2	1026.52	0.0038	0	50.52	0.014	K	IPCAPQDVK	C	Carbamidomethyl (C)	0.001000000.0	Cmpd 187, AutoMSn(514.2676), 15.6 min
22	gi|338855328	metalloproteinase 10 [Crotalus adamanteus]	130	43018	14	0	4	0	6.7	8.4	1519	2	0	0	514.268	1026.52	2	1026.52	0.0053	0	44.25	0.059	K	IPCAPQDVK	C	Carbamidomethyl (C)	0.001000000.0	Cmpd 184, AutoMSn(514.2683), 15.5 min
22	gi|338855328	metalloproteinase 10 [Crotalus adamanteus]	130	43018	14	0	4	0	6.7	8.4	1520	3	0	0	514.27	1026.53	2	1026.52	0.0082	0	49.98	0.016	K	IPCAPQDVK	C	Carbamidomethyl (C)	0.001000000.0	Cmpd 182, AutoMSn(514.2698), 15.4 min
22	gi|338855328	metalloproteinase 10 [Crotalus adamanteus]	130	43018	14	0	4	0	6.7	8.4	1521	1	0	0	514.271	1026.53	2	1026.52	0.0107	0	43.9	0.064	K	IPCAPQDVK	C	Carbamidomethyl (C)	0.001000000.0	Cmpd 88, AutoMSn(514.2710), 15.4 min
22	gi|338855328	metalloproteinase 10 [Crotalus adamanteus]	130	43018	14	0	4	0	6.7	8.4	2020	7	0	0	578.316	1154.62	2	1154.61	0.0057	1	38.52	0.22	K	KIPCAPQDVK	C	Carbamidomethyl (C)	0.0001000000.0	Cmpd 68, AutoMSn(578.3160), 14.3 min
22	gi|338855328	metalloproteinase 10 [Crotalus adamanteus]	130	43018	14	0	4	0	6.7	8.4	2021	3	0	0	578.317	1154.62	2	1154.61	0.0074	1	47.14	0.03	K	KIPCAPQDVK	C	Carbamidomethyl (C)	0.0001000000.0	Cmpd 69, AutoMSn(578.3169), 14.3 min
22	gi|338855328	metalloproteinase 10 [Crotalus adamanteus]	130	43018	14	0	4	0	6.7	8.4	2022	1	0	0	578.317	1154.62	2	1154.61	0.008	1	54.05	0.0062	K	KIPCAPQDVK	C	Carbamidomethyl (C)	0.0001000000.0	Cmpd 129, AutoMSn(578.3172), 14.2 min
22	gi|338855328	metalloproteinase 10 [Crotalus adamanteus]	130	43018	14	0	4	0	6.7	8.4	2023	1	0	0	578.317	1154.62	2	1154.61	0.0084	1	62.48	0.00089	K	KIPCAPQDVK	C	Carbamidomethyl (C)	0.0001000000.0	Cmpd 132, AutoMSn(578.3173), 14.3 min
22	gi|338855328	metalloproteinase 10 [Crotalus adamanteus]	130	43018	14	0	4	0	6.7	8.4	2025	2	0	0	385.881	1154.62	3	1154.61	0.0097	1	47.41	0.029	K	KIPCAPQDVK	C	Carbamidomethyl (C)	0.0001000000.0	Cmpd 134, AutoMSn(385.8811), 14.3 min
22	gi|338855328	metalloproteinase 10 [Crotalus adamanteus]	130	43018	14	0	4	0	6.7	8.4	2026	1	0	0	578.319	1154.62	2	1154.61	0.0115	1	71.52	0.00011	K	KIPCAPQDVK	C	Carbamidomethyl (C)	0.0001000000.0	Cmpd 135, AutoMSn(578.3189), 14.3 min
22	gi|338855328	metalloproteinase 10 [Crotalus adamanteus]	130	43018	14	0	4	0	6.7	8.4	2027	2	0	0	578.319	1154.62	2	1154.61	0.0118	1	43.18	0.076	K	KIPCAPQDVK	C	Carbamidomethyl (C)	0.0001000000.0	Cmpd 64, AutoMSn(578.3191), 14.2 min
22	gi|338855328	metalloproteinase 10 [Crotalus adamanteus]	130	43018	14	0	4	0	6.7	8.4	2029	2	0	0	578.321	1154.63	2	1154.61	0.0149	1	41.21	0.12	K	KIPCAPQDVK	C	Carbamidomethyl (C)	0.0001000000.0	Cmpd 65, AutoMSn(578.3206), 14.2 min
22	gi|338855328	metalloproteinase 10 [Crotalus adamanteus]	130	43018	14	0	4	0	6.7	8.4	2727	1	0	0	467.572	1399.69	3	1399.67	0.0228	1	55.73	0.004	K	IPCAPQDVKCGR	L	2 Carbamidomethyl (C)	0.001000000100.0	Cmpd 142, AutoMSn(467.5716), 14.5 min
22	gi|338855328	metalloproteinase 10 [Crotalus adamanteus]	130	43018	14	0	4	0	6.7	8.4	2797	9	0	1	706.345	1410.67	2	1410.59	0.0871	1	30.28	1.3	K	HCTCGAKSCVMAK	A	Carbamidomethyl (C); Oxidation (M)	0.0000000010200.0	Cmpd 243, AutoMSn(706.3447), 21.1 min	emPAI	0.08
23	gi|73621852	RecName: Full=Coagulation factor X-activating enzyme heavy chain; AltName: Full=Coagulation factor X-activating enzyme chain alpha; AltName: Full=Snake venom metalloproteinase; Short=SVMP; AltName: Full=VL factor X activator; AltName: Full=VLFXA hea	110	68730	11	0	3	0	4.2	5.78	1479	8	0	0	503.283	1004.55	2	1004.54	0.0071	1	48.96	0.024	K	IKTAGTVCR	R	Carbamidomethyl (C)	0.000000010.0	Cmpd 38, AutoMSn(503.2827), 11.5 min
23	gi|73621852	RecName: Full=Coagulation factor X-activating enzyme heavy chain; AltName: Full=Coagulation factor X-activating enzyme chain alpha; AltName: Full=Snake venom metalloproteinase; Short=SVMP; AltName: Full=VL factor X activator; AltName: Full=VLFXA hea	110	68730	11	0	3	0	4.2	5.78	1480	2	0	0	503.283	1004.55	2	1004.54	0.0072	1	46.53	0.041	K	IKTAGTVCR	R	Carbamidomethyl (C)	0.000000010.0	Cmpd 43, AutoMSn(503.2828), 11.7 min
23	gi|73621852	RecName: Full=Coagulation factor X-activating enzyme heavy chain; AltName: Full=Coagulation factor X-activating enzyme chain alpha; AltName: Full=Snake venom metalloproteinase; Short=SVMP; AltName: Full=VL factor X activator; AltName: Full=VLFXA hea	110	68730	11	0	3	0	4.2	5.78	1481	1	0	0	503.283	1004.55	2	1004.54	0.0075	1	55.08	0.0058	K	IKTAGTVCR	R	Carbamidomethyl (C)	0.000000010.0	Cmpd 40, AutoMSn(503.2829), 11.6 min
23	gi|73621852	RecName: Full=Coagulation factor X-activating enzyme heavy chain; AltName: Full=Coagulation factor X-activating enzyme chain alpha; AltName: Full=Snake venom metalloproteinase; Short=SVMP; AltName: Full=VL factor X activator; AltName: Full=VLFXA hea	110	68730	11	0	3	0	4.2	5.78	1482	1	0	0	503.283	1004.55	2	1004.54	0.0081	1	40.3	0.17	K	IKTAGTVCR	R	Carbamidomethyl (C)	0.000000010.0	Cmpd 42, AutoMSn(503.2832), 11.6 min
23	gi|73621852	RecName: Full=Coagulation factor X-activating enzyme heavy chain; AltName: Full=Coagulation factor X-activating enzyme chain alpha; AltName: Full=Snake venom metalloproteinase; Short=SVMP; AltName: Full=VL factor X activator; AltName: Full=VLFXA hea	110	68730	11	0	3	0	4.2	5.78	1483	1	0	0	503.283	1004.55	2	1004.54	0.0085	1	44.01	0.074	K	IKTAGTVCR	R	Carbamidomethyl (C)	0.000000010.0	Cmpd 41, AutoMSn(503.2834), 11.6 min
23	gi|73621852	RecName: Full=Coagulation factor X-activating enzyme heavy chain; AltName: Full=Coagulation factor X-activating enzyme chain alpha; AltName: Full=Snake venom metalloproteinase; Short=SVMP; AltName: Full=VL factor X activator; AltName: Full=VLFXA hea	110	68730	11	0	3	0	4.2	5.78	1486	9	0	0	503.284	1004.55	2	1004.54	0.0101	1	32.78	0.98	K	IKTAGTVCR	R	Carbamidomethyl (C)	0.000000010.0	Cmpd 37, AutoMSn(503.2842), 11.4 min
23	gi|73621852	RecName: Full=Coagulation factor X-activating enzyme heavy chain; AltName: Full=Coagulation factor X-activating enzyme chain alpha; AltName: Full=Snake venom metalloproteinase; Short=SVMP; AltName: Full=VL factor X activator; AltName: Full=VLFXA hea	110	68730	11	0	3	0	4.2	5.78	1487	1	0	0	503.284	1004.55	2	1004.54	0.0102	1	58.93	0.0024	K	IKTAGTVCR	R	Carbamidomethyl (C)	0.000000010.0	Cmpd 39, AutoMSn(503.2843), 11.5 min
23	gi|73621852	RecName: Full=Coagulation factor X-activating enzyme heavy chain; AltName: Full=Coagulation factor X-activating enzyme chain alpha; AltName: Full=Snake venom metalloproteinase; Short=SVMP; AltName: Full=VL factor X activator; AltName: Full=VLFXA hea	110	68730	11	0	3	0	4.2	5.78	1511	1	0	0	513.216	1024.42	2	1024.41	0.0097	0	48.52	0.022	K	GSYYGYCR	K	Carbamidomethyl (C)	0.00000010.0	Cmpd 156, AutoMSn(513.2158), 14.9 min
23	gi|73621852	RecName: Full=Coagulation factor X-activating enzyme heavy chain; AltName: Full=Coagulation factor X-activating enzyme chain alpha; AltName: Full=Snake venom metalloproteinase; Short=SVMP; AltName: Full=VL factor X activator; AltName: Full=VLFXA hea	110	68730	11	0	3	0	4.2	5.78	1647	1	1	1	534.273	1066.53	2	1066.52	0.0075	0	60.43	0.0014	K	QCISLFGSR	A	Carbamidomethyl (C)	0.010000000.0	Cmpd 255, AutoMSn(534.2725), 20.2 min
23	gi|73621852	RecName: Full=Coagulation factor X-activating enzyme heavy chain; AltName: Full=Coagulation factor X-activating enzyme chain alpha; AltName: Full=Snake venom metalloproteinase; Short=SVMP; AltName: Full=VL factor X activator; AltName: Full=VLFXA hea	110	68730	11	0	3	0	4.2	5.78	1649	1	1	1	534.274	1066.53	2	1066.52	0.0098	0	71.11	0.00012	K	QCISLFGSR	A	Carbamidomethyl (C)	0.010000000.0	Cmpd 241, AutoMSn(534.2737), 19.9 min
23	gi|73621852	RecName: Full=Coagulation factor X-activating enzyme heavy chain; AltName: Full=Coagulation factor X-activating enzyme chain alpha; AltName: Full=Snake venom metalloproteinase; Short=SVMP; AltName: Full=VL factor X activator; AltName: Full=VLFXA hea	110	68730	11	0	3	0	4.2	5.78	1650	1	1	1	534.276	1066.54	2	1066.52	0.0148	0	55.13	0.0047	K	QCISLFGSR	A	Carbamidomethyl (C)	0.010000000.0	Cmpd 239, AutoMSn(534.2761), 19.8 min	emPAI	0.1
24	gi|425936533	RecName: Full=Acidic phospholipase A2 CbIalpha; Short=svPLA2; AltName: Full=Phosphatidylcholine 2-acylhydrolase [Pseudocerastes fieldi]	68	13616	1	0	1	0	18.9	5.02	4685	1	1	1	885.049	2652.13	3	2652.13	0.0012	0	67.62	0.00021	K	MATYSTSFQNGDIVCGDNDLCLR	A	2 Carbamidomethyl (C); Oxidation (M)	0.20000000000000100000100.0	Cmpd 611, AutoMSn(885.0495), 24.2 min	emPAI	0.25
25	gi|723571788	PREDICTED: bifunctional heparan sulfate N-deacetylase/N-sulfotransferase 3-like [Balearica regulorum gibbericeps]	61	73092	2	0	1	0	1.1	7.99	1243	1	0	1	448.739	895.463	2	895.455	0.0079	0	49.34	0.018	R	DIFQAFR	C			Cmpd 635, AutoMSn(448.7388), 24.9 min
25	gi|723571788	PREDICTED: bifunctional heparan sulfate N-deacetylase/N-sulfotransferase 3-like [Balearica regulorum gibbericeps]	61	73092	2	0	1	0	1.1	7.99	1244	1	0	1	448.74	895.466	2	895.455	0.0106	0	60.79	0.0013	R	DIFQAFR	C			Cmpd 632, AutoMSn(448.7402), 24.8 min	emPAI	0.04
26	gi|557022482	PREDICTED: kinesin-like protein KIF22-like [Latimeria chalumnae]	61	71132	2	0	1	0	1.1	9.64	1243	1	0	1	448.739	895.463	2	895.422	0.0409	0	49.34	0.018	R	DIFQMSR	E			Cmpd 635, AutoMSn(448.7388), 24.9 min
26	gi|557022482	PREDICTED: kinesin-like protein KIF22-like [Latimeria chalumnae]	61	71132	2	0	1	0	1.1	9.64	1244	1	0	1	448.74	895.466	2	895.422	0.0436	0	60.79	0.0013	R	DIFQMSR	E			Cmpd 632, AutoMSn(448.7402), 24.8 min	emPAI	0.05
27	gi|206557858	RecName: Full=Disintegrin horrdistatin-2; Contains: RecName: Full=Disintegrin horrdistatin-1 [Crotalus horridus]	60	7445	2	0	1	0	28.2	4.76	4335	4	1	1	1101.45	2200.89	2	2200.76	0.1272	0	38.68	0.21	-	GEECDCGSPANPCCDAATCK	L	4 Carbamidomethyl (C)	0.00000100000011000010.0	Cmpd 369, AutoMSn(1101.4503), 23.5 min
27	gi|206557858	RecName: Full=Disintegrin horrdistatin-2; Contains: RecName: Full=Disintegrin horrdistatin-1 [Crotalus horridus]	60	7445	2	0	1	0	28.2	4.76	4337	1	1	1	1101.45	2200.89	2	2200.76	0.1329	0	59.6	0.0017	-	GEECDCGSPANPCCDAATCK	L	4 Carbamidomethyl (C)	0.00000100000011000010.0	Cmpd 370, AutoMSn(1101.4531), 23.5 min	emPAI	0.48
28	gi|354507802	PREDICTED: vomeronasal type-1 receptor 4-like [Cricetulus griseus]	59	35870	3	0	1	0	3.2	9.57	1949	1	0	1	570.757	1139.5	2	1139.52	-0.0228	1	59.17	0.0019	R	MACFQSALRG	-	Carbamidomethyl (C)	0.0010000000.0	Cmpd 239, AutoMSn(570.7567), 16.7 min
28	gi|354507802	PREDICTED: vomeronasal type-1 receptor 4-like [Cricetulus griseus]	59	35870	3	0	1	0	3.2	9.57	1950	1	0	1	570.758	1139.5	2	1139.52	-0.0205	1	56.94	0.0032	R	MACFQSALRG	-	Carbamidomethyl (C)	0.0010000000.0	Cmpd 236, AutoMSn(570.7578), 16.7 min
28	gi|354507802	PREDICTED: vomeronasal type-1 receptor 4-like [Cricetulus griseus]	59	35870	3	0	1	0	3.2	9.57	1951	1	0	1	570.759	1139.5	2	1139.52	-0.0177	1	51.46	0.011	R	MACFQSALRG	-	Carbamidomethyl (C)	0.0010000000.0	Cmpd 234, AutoMSn(570.7592), 16.6 min	emPAI	0.09
29	gi|380875417	RecName: Full=Serine protease VLSP-3; AltName: Full=Snake venom serine protease; Short=SVSP; Flags: Precursor [Macrovipera lebetina]	57	28333	4	0	1	0	8.5	7.53	4395	1	1	1	750.731	2249.17	3	2249.15	0.0241	0	50.58	0.0098	K	TSTHIAPLSLPSSPPSVGSVCR	I	Carbamidomethyl (C)	0.0000000000000000000010.0	Cmpd 169, AutoMSn(750.7311), 20.9 min
29	gi|380875417	RecName: Full=Serine protease VLSP-3; AltName: Full=Snake venom serine protease; Short=SVSP; Flags: Precursor [Macrovipera lebetina]	57	28333	4	0	1	0	8.5	7.53	4396	4	1	1	750.733	2249.18	3	2249.15	0.0296	0	37.6	0.2	K	TSTHIAPLSLPSSPPSVGSVCR	I	Carbamidomethyl (C)	0.0000000000000000000010.0	Cmpd 170, AutoMSn(750.7329), 20.9 min
29	gi|380875417	RecName: Full=Serine protease VLSP-3; AltName: Full=Snake venom serine protease; Short=SVSP; Flags: Precursor [Macrovipera lebetina]	57	28333	4	0	1	0	8.5	7.53	4397	1	1	1	750.733	2249.18	3	2249.15	0.03	0	56.64	0.0024	K	TSTHIAPLSLPSSPPSVGSVCR	I	Carbamidomethyl (C)	0.0000000000000000000010.0	Cmpd 172, AutoMSn(750.7331), 21.0 min
29	gi|380875417	RecName: Full=Serine protease VLSP-3; AltName: Full=Snake venom serine protease; Short=SVSP; Flags: Precursor [Macrovipera lebetina]	57	28333	4	0	1	0	8.5	7.53	4398	3	1	1	750.733	2249.18	3	2249.15	0.0303	0	40.65	0.097	K	TSTHIAPLSLPSSPPSVGSVCR	I	Carbamidomethyl (C)	0.0000000000000000000010.0	Cmpd 168, AutoMSn(750.7332), 20.8 min	emPAI	0.12
30	gi|134129	RecName: Full=Factor V activator RVV-V alpha; AltName: Full=Russel~s viper venom FV activator alpha; Short=RVV-V alpha; AltName: Full=Snake venom serine protease; Short=SVSP [Daboia siamensis]	94	26165	8	0	3	0	14	9.04	690	1	1	1	691.359	690.351	1	690.352	-0.0008	0	49.8	0.024	R	IMGWGK	I			Cmpd 100, AutoMSn(691.3587), 17.6 min
30	gi|134129	RecName: Full=Factor V activator RVV-V alpha; AltName: Full=Russel~s viper venom FV activator alpha; Short=RVV-V alpha; AltName: Full=Snake venom serine protease; Short=SVSP [Daboia siamensis]	94	26165	8	0	3	0	14	9.04	691	1	1	1	691.36	690.352	1	690.352	0	0	44.43	0.084	R	IMGWGK	I			Cmpd 102, AutoMSn(691.3596), 17.7 min
30	gi|134129	RecName: Full=Factor V activator RVV-V alpha; AltName: Full=Russel~s viper venom FV activator alpha; Short=RVV-V alpha; AltName: Full=Snake venom serine protease; Short=SVSP [Daboia siamensis]	94	26165	8	0	3	0	14	9.04	2419	1	1	1	419.223	1254.65	3	1254.63	0.0149	1	52.37	0.0088	R	NEDEQIRVPR	G			Cmpd 35, AutoMSn(419.2228), 14.8 min
30	gi|134129	RecName: Full=Factor V activator RVV-V alpha; AltName: Full=Russel~s viper venom FV activator alpha; Short=RVV-V alpha; AltName: Full=Snake venom serine protease; Short=SVSP [Daboia siamensis]	94	26165	8	0	3	0	14	9.04	2420	1	1	1	419.224	1254.65	3	1254.63	0.0185	1	54.71	0.0051	R	NEDEQIRVPR	G			Cmpd 39, AutoMSn(419.2240), 14.9 min
30	gi|134129	RecName: Full=Factor V activator RVV-V alpha; AltName: Full=Russel~s viper venom FV activator alpha; Short=RVV-V alpha; AltName: Full=Snake venom serine protease; Short=SVSP [Daboia siamensis]	94	26165	8	0	3	0	14	9.04	3961	1	1	1	627.69	1880.05	3	1880.03	0.0212	0	55.29	0.0044	R	RPVTYSTHIAPVSLPSR	S			Cmpd 105, AutoMSn(627.6900), 17.7 min
30	gi|134129	RecName: Full=Factor V activator RVV-V alpha; AltName: Full=Russel~s viper venom FV activator alpha; Short=RVV-V alpha; AltName: Full=Snake venom serine protease; Short=SVSP [Daboia siamensis]	94	26165	8	0	3	0	14	9.04	3963	1	1	1	627.691	1880.05	3	1880.03	0.0256	0	47.36	0.028	R	RPVTYSTHIAPVSLPSR	S			Cmpd 103, AutoMSn(627.6914), 17.7 min
30	gi|134129	RecName: Full=Factor V activator RVV-V alpha; AltName: Full=Russel~s viper venom FV activator alpha; Short=RVV-V alpha; AltName: Full=Snake venom serine protease; Short=SVSP [Daboia siamensis]	94	26165	8	0	3	0	14	9.04	3964	1	1	1	627.692	1880.05	3	1880.03	0.0279	0	53.75	0.0064	R	RPVTYSTHIAPVSLPSR	S			Cmpd 99, AutoMSn(627.6922), 17.6 min
30	gi|134129	RecName: Full=Factor V activator RVV-V alpha; AltName: Full=Russel~s viper venom FV activator alpha; Short=RVV-V alpha; AltName: Full=Snake venom serine protease; Short=SVSP [Daboia siamensis]	94	26165	8	0	3	0	14	9.04	3965	1	1	1	627.695	1880.06	3	1880.03	0.0357	0	54.5	0.0055	R	RPVTYSTHIAPVSLPSR	S			Cmpd 114, AutoMSn(627.6948), 17.9 min	emPAI	0.13

## Sheet: Subadult1
Header	--------------------------------------------------------
Search title	Submitted from snake y rep1 chordata ncbi by Mascot Daemon on SERVER-BIOINFO
Timestamp	2019-04-30T06:40:22Z
User
Email
Report URI	http://localhost/mascot/cgi/master_results.pl?file=../data/20190430/F008979.dat
Peak list data path	C:\Program Files (x86)\Matrix Science\Mascot Daemon\mgf\1286 snake y rep1 chordata ncbi\mascot_daemon_merge.mgf
Peak list format	Mascot generic
Search type	MIS
Mascot version	2.3.02
Database	NCBInr
Fasta file	NCBInr_2015_03_01.fasta
Total sequences	61390244
Total residues	21889222377
Sequences after taxonomy filter	5658875
Number of queries	5674
Variable modifications	--------------------------------------------------------
Identifier	Name	Delta	Neutral loss(es)
1	Carbamidomethyl (C)	57.0215
2	Oxidation (M)	15.9949	0	63.9983
Search Parameters	--------------------------------------------------------
Taxonomy filter	. . . . . . Chordata (vertebrates and relatives)
Enzyme	Trypsin
Maximum Missed Cleavages	1
Fixed modifications
Variable modifications	Carbamidomethyl (C),Oxidation (M)
Peptide Mass Tolerance	0.8
Peptide Mass Tolerance Units	Da
Fragment Mass Tolerance	0.8
Fragment Mass Tolerance Units	Da
Mass values	Monoisotopic
Instrument type	Default
Format parameters	--------------------------------------------------------
Significance threshold	0.05
Max. number of hits	0
Use MudPIT protein scoring	1
Ions score cut-off	0
Include same-set proteins
Include sub-set proteins	0
Include unassigned	0
Require bold red	0
Use homology threshold	0
Group protein families	0
Protein hits	--------------------------------------------------------
prot_hit_num	prot_acc	prot_desc	prot_score	prot_mass	prot_matches	prot_matches_sig	prot_sequences	prot_sequences_sig	prot_cover	prot_pi	pep_query	pep_rank	pep_isbold	pep_isunique	pep_exp_mz	pep_exp_mr	pep_exp_z	pep_calc_mr	pep_delta	pep_miss	pep_score	pep_expect	pep_res_before	pep_seq	pep_res_after	pep_var_mod	pep_var_mod_pos	pep_scan_title
1	gi|400714	RecName: Full=Acidic phospholipase A2 RV-7; Short=svPLA2; AltName: Full=F7; AltName: Full=Phosphatidylcholine 2-acylhydrolase; AltName: Full=Phospholipase A2 inhibitor; AltName: Full=S4; AltName: Full=Viperotoxin F; AltName: Full=Viperotoxin non-tox	669	15411	48	14	4	3	44.2	4.51	3817	1	1	1	819.406	1636.8	2	1636.79	0.0099	0	119.05	1.7e-09	R	AAAICLGQNVNTYDK	N	Carbamidomethyl (C)	0.000010000000000.0	Cmpd 386, AutoMSn(819.4062), 18.8 min
1	gi|400714	RecName: Full=Acidic phospholipase A2 RV-7; Short=svPLA2; AltName: Full=F7; AltName: Full=Phosphatidylcholine 2-acylhydrolase; AltName: Full=Phospholipase A2 inhibitor; AltName: Full=S4; AltName: Full=Viperotoxin F; AltName: Full=Viperotoxin non-tox	669	15411	48	14	4	3	44.2	4.51	3818	1	1	1	819.407	1636.8	2	1636.79	0.011	0	91.97	8.9e-07	R	AAAICLGQNVNTYDK	N	Carbamidomethyl (C)	0.000010000000000.0	Cmpd 383, AutoMSn(819.4067), 18.7 min
1	gi|400714	RecName: Full=Acidic phospholipase A2 RV-7; Short=svPLA2; AltName: Full=F7; AltName: Full=Phosphatidylcholine 2-acylhydrolase; AltName: Full=Phospholipase A2 inhibitor; AltName: Full=S4; AltName: Full=Viperotoxin F; AltName: Full=Viperotoxin non-tox	669	15411	48	14	4	3	44.2	4.51	3819	1	1	1	819.407	1636.8	2	1636.79	0.0117	0	107.99	2.2e-08	R	AAAICLGQNVNTYDK	N	Carbamidomethyl (C)	0.000010000000000.0	Cmpd 389, AutoMSn(819.4070), 18.9 min
1	gi|400714	RecName: Full=Acidic phospholipase A2 RV-7; Short=svPLA2; AltName: Full=F7; AltName: Full=Phosphatidylcholine 2-acylhydrolase; AltName: Full=Phospholipase A2 inhibitor; AltName: Full=S4; AltName: Full=Viperotoxin F; AltName: Full=Viperotoxin non-tox	669	15411	48	14	4	3	44.2	4.51	5090	1	1	1	1160	2317.99	2	2318	-0.006	0	50.11	0.012	K	EVVHSYAIYGCYCGWGGQGR	A	2 Carbamidomethyl (C)	0.00000000001010000000.0	Cmpd 445, AutoMSn(1160.0041), 20.1 min
1	gi|400714	RecName: Full=Acidic phospholipase A2 RV-7; Short=svPLA2; AltName: Full=F7; AltName: Full=Phosphatidylcholine 2-acylhydrolase; AltName: Full=Phospholipase A2 inhibitor; AltName: Full=S4; AltName: Full=Viperotoxin F; AltName: Full=Viperotoxin non-tox	669	15411	48	14	4	3	44.2	4.51	5091	1	1	1	1160.01	2318.01	2	2318	0.0132	0	38.41	0.17	K	EVVHSYAIYGCYCGWGGQGR	A	2 Carbamidomethyl (C)	0.00000000001010000000.0	Cmpd 447, AutoMSn(1160.0137), 20.1 min
1	gi|400714	RecName: Full=Acidic phospholipase A2 RV-7; Short=svPLA2; AltName: Full=F7; AltName: Full=Phosphatidylcholine 2-acylhydrolase; AltName: Full=Phospholipase A2 inhibitor; AltName: Full=S4; AltName: Full=Viperotoxin F; AltName: Full=Viperotoxin non-tox	669	15411	48	14	4	3	44.2	4.51	5092	4	1	1	773.678	2318.01	3	2318	0.0134	0	40.95	0.097	K	EVVHSYAIYGCYCGWGGQGR	A	2 Carbamidomethyl (C)	0.00000000001010000000.0	Cmpd 405, AutoMSn(773.6783), 20.2 min
1	gi|400714	RecName: Full=Acidic phospholipase A2 RV-7; Short=svPLA2; AltName: Full=F7; AltName: Full=Phosphatidylcholine 2-acylhydrolase; AltName: Full=Phospholipase A2 inhibitor; AltName: Full=S4; AltName: Full=Viperotoxin F; AltName: Full=Viperotoxin non-tox	669	15411	48	14	4	3	44.2	4.51	5093	6	1	1	1160.01	2318.01	2	2318	0.0144	0	33.74	0.51	K	EVVHSYAIYGCYCGWGGQGR	A	2 Carbamidomethyl (C)	0.00000000001010000000.0	Cmpd 450, AutoMSn(1160.0143), 20.2 min
1	gi|400714	RecName: Full=Acidic phospholipase A2 RV-7; Short=svPLA2; AltName: Full=F7; AltName: Full=Phosphatidylcholine 2-acylhydrolase; AltName: Full=Phospholipase A2 inhibitor; AltName: Full=S4; AltName: Full=Viperotoxin F; AltName: Full=Viperotoxin non-tox	669	15411	48	14	4	3	44.2	4.51	5095	4	1	1	773.68	2318.02	3	2318	0.0187	0	42.55	0.066	K	EVVHSYAIYGCYCGWGGQGR	A	2 Carbamidomethyl (C)	0.00000000001010000000.0	Cmpd 208, AutoMSn(773.6801), 20.3 min
1	gi|400714	RecName: Full=Acidic phospholipase A2 RV-7; Short=svPLA2; AltName: Full=F7; AltName: Full=Phosphatidylcholine 2-acylhydrolase; AltName: Full=Phospholipase A2 inhibitor; AltName: Full=S4; AltName: Full=Viperotoxin F; AltName: Full=Viperotoxin non-tox	669	15411	48	14	4	3	44.2	4.51	5098	1	1	1	773.685	2318.03	3	2318	0.0327	0	50.18	0.011	K	EVVHSYAIYGCYCGWGGQGR	A	2 Carbamidomethyl (C)	0.00000000001010000000.0	Cmpd 314, AutoMSn(773.6847), 20.2 min
1	gi|400714	RecName: Full=Acidic phospholipase A2 RV-7; Short=svPLA2; AltName: Full=F7; AltName: Full=Phosphatidylcholine 2-acylhydrolase; AltName: Full=Phospholipase A2 inhibitor; AltName: Full=S4; AltName: Full=Viperotoxin F; AltName: Full=Viperotoxin non-tox	669	15411	48	14	4	3	44.2	4.51	5099	1	1	1	773.685	2318.03	3	2318	0.0328	0	49.06	0.014	K	EVVHSYAIYGCYCGWGGQGR	A	2 Carbamidomethyl (C)	0.00000000001010000000.0	Cmpd 138, AutoMSn(773.6848), 20.2 min
1	gi|400714	RecName: Full=Acidic phospholipase A2 RV-7; Short=svPLA2; AltName: Full=F7; AltName: Full=Phosphatidylcholine 2-acylhydrolase; AltName: Full=Phospholipase A2 inhibitor; AltName: Full=S4; AltName: Full=Viperotoxin F; AltName: Full=Viperotoxin non-tox	669	15411	48	14	4	3	44.2	4.51	5100	1	1	1	773.685	2318.03	3	2318	0.0334	0	60.06	0.0011	K	EVVHSYAIYGCYCGWGGQGR	A	2 Carbamidomethyl (C)	0.00000000001010000000.0	Cmpd 205, AutoMSn(773.6850), 20.2 min
1	gi|400714	RecName: Full=Acidic phospholipase A2 RV-7; Short=svPLA2; AltName: Full=F7; AltName: Full=Phosphatidylcholine 2-acylhydrolase; AltName: Full=Phospholipase A2 inhibitor; AltName: Full=S4; AltName: Full=Viperotoxin F; AltName: Full=Viperotoxin non-tox	669	15411	48	14	4	3	44.2	4.51	5101	7	1	1	773.685	2318.03	3	2318	0.0339	0	40.93	0.092	K	EVVHSYAIYGCYCGWGGQGR	A	2 Carbamidomethyl (C)	0.00000000001010000000.0	Cmpd 147, AutoMSn(773.6852), 20.2 min
1	gi|400714	RecName: Full=Acidic phospholipase A2 RV-7; Short=svPLA2; AltName: Full=F7; AltName: Full=Phosphatidylcholine 2-acylhydrolase; AltName: Full=Phospholipase A2 inhibitor; AltName: Full=S4; AltName: Full=Viperotoxin F; AltName: Full=Viperotoxin non-tox	669	15411	48	14	4	3	44.2	4.51	5104	2	1	1	773.692	2318.05	3	2318	0.0548	0	41.33	0.081	K	EVVHSYAIYGCYCGWGGQGR	A	2 Carbamidomethyl (C)	0.00000000001010000000.0	Cmpd 404, AutoMSn(773.6921), 20.1 min
1	gi|400714	RecName: Full=Acidic phospholipase A2 RV-7; Short=svPLA2; AltName: Full=F7; AltName: Full=Phosphatidylcholine 2-acylhydrolase; AltName: Full=Phospholipase A2 inhibitor; AltName: Full=S4; AltName: Full=Viperotoxin F; AltName: Full=Viperotoxin non-tox	669	15411	48	14	4	3	44.2	4.51	5383	10	1	1	869.069	2604.18	3	2604.16	0.0205	1	35.27	0.31	K	TGKEVVHSYAIYGCYCGWGGQGR	A	2 Carbamidomethyl (C)	0.00000000000001010000000.0	Cmpd 187, AutoMSn(869.0687), 18.6 min
1	gi|400714	RecName: Full=Acidic phospholipase A2 RV-7; Short=svPLA2; AltName: Full=F7; AltName: Full=Phosphatidylcholine 2-acylhydrolase; AltName: Full=Phospholipase A2 inhibitor; AltName: Full=S4; AltName: Full=Viperotoxin F; AltName: Full=Viperotoxin non-tox	669	15411	48	14	4	3	44.2	4.51	5385	1	1	1	869.071	2604.19	3	2604.16	0.0277	1	47.12	0.02	K	TGKEVVHSYAIYGCYCGWGGQGR	A	2 Carbamidomethyl (C)	0.00000000000001010000000.0	Cmpd 238, AutoMSn(869.0711), 18.7 min
1	gi|400714	RecName: Full=Acidic phospholipase A2 RV-7; Short=svPLA2; AltName: Full=F7; AltName: Full=Phosphatidylcholine 2-acylhydrolase; AltName: Full=Phospholipase A2 inhibitor; AltName: Full=S4; AltName: Full=Viperotoxin F; AltName: Full=Viperotoxin non-tox	669	15411	48	14	4	3	44.2	4.51	5387	1	1	1	869.073	2604.2	3	2604.16	0.0325	1	53.54	0.0046	K	TGKEVVHSYAIYGCYCGWGGQGR	A	2 Carbamidomethyl (C)	0.00000000000001010000000.0	Cmpd 162, AutoMSn(869.0727), 18.6 min
1	gi|400714	RecName: Full=Acidic phospholipase A2 RV-7; Short=svPLA2; AltName: Full=F7; AltName: Full=Phosphatidylcholine 2-acylhydrolase; AltName: Full=Phospholipase A2 inhibitor; AltName: Full=S4; AltName: Full=Viperotoxin F; AltName: Full=Viperotoxin non-tox	669	15411	48	14	4	3	44.2	4.51	5389	9	1	1	869.073	2604.2	3	2604.16	0.0337	1	36.82	0.22	K	TGKEVVHSYAIYGCYCGWGGQGR	A	2 Carbamidomethyl (C)	0.00000000000001010000000.0	Cmpd 252, AutoMSn(869.0731), 18.7 min
1	gi|400714	RecName: Full=Acidic phospholipase A2 RV-7; Short=svPLA2; AltName: Full=F7; AltName: Full=Phosphatidylcholine 2-acylhydrolase; AltName: Full=Phospholipase A2 inhibitor; AltName: Full=S4; AltName: Full=Viperotoxin F; AltName: Full=Viperotoxin non-tox	669	15411	48	14	4	3	44.2	4.51	5390	1	1	1	869.073	2604.2	3	2604.16	0.0341	1	78.53	1.5e-05	K	TGKEVVHSYAIYGCYCGWGGQGR	A	2 Carbamidomethyl (C)	0.00000000000001010000000.0	Cmpd 375, AutoMSn(869.0733), 18.5 min
1	gi|400714	RecName: Full=Acidic phospholipase A2 RV-7; Short=svPLA2; AltName: Full=F7; AltName: Full=Phosphatidylcholine 2-acylhydrolase; AltName: Full=Phospholipase A2 inhibitor; AltName: Full=S4; AltName: Full=Viperotoxin F; AltName: Full=Viperotoxin non-tox	669	15411	48	14	4	3	44.2	4.51	5391	1	1	1	869.074	2604.2	3	2604.16	0.035	1	104.16	4e-08	K	TGKEVVHSYAIYGCYCGWGGQGR	A	2 Carbamidomethyl (C)	0.00000000000001010000000.0	Cmpd 378, AutoMSn(869.0736), 18.6 min
1	gi|400714	RecName: Full=Acidic phospholipase A2 RV-7; Short=svPLA2; AltName: Full=F7; AltName: Full=Phosphatidylcholine 2-acylhydrolase; AltName: Full=Phospholipase A2 inhibitor; AltName: Full=S4; AltName: Full=Viperotoxin F; AltName: Full=Viperotoxin non-tox	669	15411	48	14	4	3	44.2	4.51	5393	1	1	1	869.077	2604.21	3	2604.16	0.044	1	50.56	0.0091	K	TGKEVVHSYAIYGCYCGWGGQGR	A	2 Carbamidomethyl (C)	0.00000000000001010000000.0	Cmpd 164, AutoMSn(869.0765), 18.6 min
1	gi|400714	RecName: Full=Acidic phospholipase A2 RV-7; Short=svPLA2; AltName: Full=F7; AltName: Full=Phosphatidylcholine 2-acylhydrolase; AltName: Full=Phospholipase A2 inhibitor; AltName: Full=S4; AltName: Full=Viperotoxin F; AltName: Full=Viperotoxin non-tox	669	15411	48	14	4	3	44.2	4.51	5395	1	1	1	869.081	2604.22	3	2604.16	0.0575	1	56.5	0.0023	K	TGKEVVHSYAIYGCYCGWGGQGR	A	2 Carbamidomethyl (C)	0.00000000000001010000000.0	Cmpd 371, AutoMSn(869.0811), 18.5 min
1	gi|400714	RecName: Full=Acidic phospholipase A2 RV-7; Short=svPLA2; AltName: Full=F7; AltName: Full=Phosphatidylcholine 2-acylhydrolase; AltName: Full=Phospholipase A2 inhibitor; AltName: Full=S4; AltName: Full=Viperotoxin F; AltName: Full=Viperotoxin non-tox	669	15411	48	14	4	3	44.2	4.51	5441	1	1	1	1335.58	2669.14	2	2669.14	0.0032	0	58.17	0.0018	K	TATYSYSFENGDIVCGDNDLCLR	T	2 Carbamidomethyl (C)	0.00000000000000100000100.0	Cmpd 611, AutoMSn(1335.5776), 24.0 min
1	gi|400714	RecName: Full=Acidic phospholipase A2 RV-7; Short=svPLA2; AltName: Full=F7; AltName: Full=Phosphatidylcholine 2-acylhydrolase; AltName: Full=Phospholipase A2 inhibitor; AltName: Full=S4; AltName: Full=Viperotoxin F; AltName: Full=Viperotoxin non-tox	669	15411	48	14	4	3	44.2	4.51	5445	1	1	1	1335.58	2669.15	2	2669.14	0.0108	0	83.54	5.3e-06	K	TATYSYSFENGDIVCGDNDLCLR	T	2 Carbamidomethyl (C)	0.00000000000000100000100.0	Cmpd 592, AutoMSn(1335.5814), 23.5 min
1	gi|400714	RecName: Full=Acidic phospholipase A2 RV-7; Short=svPLA2; AltName: Full=F7; AltName: Full=Phosphatidylcholine 2-acylhydrolase; AltName: Full=Phospholipase A2 inhibitor; AltName: Full=S4; AltName: Full=Viperotoxin F; AltName: Full=Viperotoxin non-tox	669	15411	48	14	4	3	44.2	4.51	5448	1	1	1	1335.58	2669.15	2	2669.14	0.0121	0	55.71	0.0032	K	TATYSYSFENGDIVCGDNDLCLR	T	2 Carbamidomethyl (C)	0.00000000000000100000100.0	Cmpd 589, AutoMSn(1335.5820), 23.4 min
1	gi|400714	RecName: Full=Acidic phospholipase A2 RV-7; Short=svPLA2; AltName: Full=F7; AltName: Full=Phosphatidylcholine 2-acylhydrolase; AltName: Full=Phospholipase A2 inhibitor; AltName: Full=S4; AltName: Full=Viperotoxin F; AltName: Full=Viperotoxin non-tox	669	15411	48	14	4	3	44.2	4.51	5450	1	1	1	1335.58	2669.15	2	2669.14	0.0135	0	94.45	4.2e-07	K	TATYSYSFENGDIVCGDNDLCLR	T	2 Carbamidomethyl (C)	0.00000000000000100000100.0	Cmpd 595, AutoMSn(1335.5827), 23.5 min
1	gi|400714	RecName: Full=Acidic phospholipase A2 RV-7; Short=svPLA2; AltName: Full=F7; AltName: Full=Phosphatidylcholine 2-acylhydrolase; AltName: Full=Phospholipase A2 inhibitor; AltName: Full=S4; AltName: Full=Viperotoxin F; AltName: Full=Viperotoxin non-tox	669	15411	48	14	4	3	44.2	4.51	5453	1	1	1	1335.58	2669.15	2	2669.14	0.0164	0	46.24	0.028	K	TATYSYSFENGDIVCGDNDLCLR	T	2 Carbamidomethyl (C)	0.00000000000000100000100.0	Cmpd 613, AutoMSn(1335.5841), 24.0 min
1	gi|400714	RecName: Full=Acidic phospholipase A2 RV-7; Short=svPLA2; AltName: Full=F7; AltName: Full=Phosphatidylcholine 2-acylhydrolase; AltName: Full=Phospholipase A2 inhibitor; AltName: Full=S4; AltName: Full=Viperotoxin F; AltName: Full=Viperotoxin non-tox	669	15411	48	14	4	3	44.2	4.51	5454	1	1	1	890.725	2669.15	3	2669.14	0.0165	0	79.64	1.3e-05	K	TATYSYSFENGDIVCGDNDLCLR	T	2 Carbamidomethyl (C)	0.00000000000000100000100.0	Cmpd 588, AutoMSn(890.7252), 23.4 min
1	gi|400714	RecName: Full=Acidic phospholipase A2 RV-7; Short=svPLA2; AltName: Full=F7; AltName: Full=Phosphatidylcholine 2-acylhydrolase; AltName: Full=Phospholipase A2 inhibitor; AltName: Full=S4; AltName: Full=Viperotoxin F; AltName: Full=Viperotoxin non-tox	669	15411	48	14	4	3	44.2	4.51	5455	3	1	1	890.726	2669.16	3	2669.14	0.0176	0	42.57	0.064	K	TATYSYSFENGDIVCGDNDLCLR	T	2 Carbamidomethyl (C)	0.00000000000000100000100.0	Cmpd 398, AutoMSn(890.7256), 23.6 min
1	gi|400714	RecName: Full=Acidic phospholipase A2 RV-7; Short=svPLA2; AltName: Full=F7; AltName: Full=Phosphatidylcholine 2-acylhydrolase; AltName: Full=Phospholipase A2 inhibitor; AltName: Full=S4; AltName: Full=Viperotoxin F; AltName: Full=Viperotoxin non-tox	669	15411	48	14	4	3	44.2	4.51	5457	1	1	1	890.727	2669.16	3	2669.14	0.0209	0	47.66	0.02	K	TATYSYSFENGDIVCGDNDLCLR	T	2 Carbamidomethyl (C)	0.00000000000000100000100.0	Cmpd 397, AutoMSn(890.7267), 23.6 min
1	gi|400714	RecName: Full=Acidic phospholipase A2 RV-7; Short=svPLA2; AltName: Full=F7; AltName: Full=Phosphatidylcholine 2-acylhydrolase; AltName: Full=Phospholipase A2 inhibitor; AltName: Full=S4; AltName: Full=Viperotoxin F; AltName: Full=Viperotoxin non-tox	669	15411	48	14	4	3	44.2	4.51	5458	1	1	1	890.727	2669.16	3	2669.14	0.0209	0	54.9	0.0037	K	TATYSYSFENGDIVCGDNDLCLR	T	2 Carbamidomethyl (C)	0.00000000000000100000100.0	Cmpd 408, AutoMSn(890.7267), 23.5 min
1	gi|400714	RecName: Full=Acidic phospholipase A2 RV-7; Short=svPLA2; AltName: Full=F7; AltName: Full=Phosphatidylcholine 2-acylhydrolase; AltName: Full=Phospholipase A2 inhibitor; AltName: Full=S4; AltName: Full=Viperotoxin F; AltName: Full=Viperotoxin non-tox	669	15411	48	14	4	3	44.2	4.51	5460	1	1	1	890.727	2669.16	3	2669.14	0.0212	0	63.92	0.00047	K	TATYSYSFENGDIVCGDNDLCLR	T	2 Carbamidomethyl (C)	0.00000000000000100000100.0	Cmpd 414, AutoMSn(890.7268), 23.6 min
1	gi|400714	RecName: Full=Acidic phospholipase A2 RV-7; Short=svPLA2; AltName: Full=F7; AltName: Full=Phosphatidylcholine 2-acylhydrolase; AltName: Full=Phospholipase A2 inhibitor; AltName: Full=S4; AltName: Full=Viperotoxin F; AltName: Full=Viperotoxin non-tox	669	15411	48	14	4	3	44.2	4.51	5462	7	1	1	890.728	2669.16	3	2669.14	0.0242	0	43.27	0.054	K	TATYSYSFENGDIVCGDNDLCLR	T	2 Carbamidomethyl (C)	0.00000000000000100000100.0	Cmpd 250, AutoMSn(890.7278), 23.5 min
1	gi|400714	RecName: Full=Acidic phospholipase A2 RV-7; Short=svPLA2; AltName: Full=F7; AltName: Full=Phosphatidylcholine 2-acylhydrolase; AltName: Full=Phospholipase A2 inhibitor; AltName: Full=S4; AltName: Full=Viperotoxin F; AltName: Full=Viperotoxin non-tox	669	15411	48	14	4	3	44.2	4.51	5464	1	1	1	890.728	2669.16	3	2669.14	0.0261	0	127.38	2.1e-10	K	TATYSYSFENGDIVCGDNDLCLR	T	2 Carbamidomethyl (C)	0.00000000000000100000100.0	Cmpd 591, AutoMSn(890.7284), 23.5 min
1	gi|400714	RecName: Full=Acidic phospholipase A2 RV-7; Short=svPLA2; AltName: Full=F7; AltName: Full=Phosphatidylcholine 2-acylhydrolase; AltName: Full=Phospholipase A2 inhibitor; AltName: Full=S4; AltName: Full=Viperotoxin F; AltName: Full=Viperotoxin non-tox	669	15411	48	14	4	3	44.2	4.51	5466	3	1	1	890.729	2669.16	3	2669.14	0.0273	0	43.16	0.055	K	TATYSYSFENGDIVCGDNDLCLR	T	2 Carbamidomethyl (C)	0.00000000000000100000100.0	Cmpd 422, AutoMSn(890.7288), 23.5 min
1	gi|400714	RecName: Full=Acidic phospholipase A2 RV-7; Short=svPLA2; AltName: Full=F7; AltName: Full=Phosphatidylcholine 2-acylhydrolase; AltName: Full=Phospholipase A2 inhibitor; AltName: Full=S4; AltName: Full=Viperotoxin F; AltName: Full=Viperotoxin non-tox	669	15411	48	14	4	3	44.2	4.51	5467	1	1	1	890.729	2669.16	3	2669.14	0.0275	0	75.63	3.1e-05	K	TATYSYSFENGDIVCGDNDLCLR	T	2 Carbamidomethyl (C)	0.00000000000000100000100.0	Cmpd 411, AutoMSn(890.7289), 23.5 min
1	gi|400714	RecName: Full=Acidic phospholipase A2 RV-7; Short=svPLA2; AltName: Full=F7; AltName: Full=Phosphatidylcholine 2-acylhydrolase; AltName: Full=Phospholipase A2 inhibitor; AltName: Full=S4; AltName: Full=Viperotoxin F; AltName: Full=Viperotoxin non-tox	669	15411	48	14	4	3	44.2	4.51	5468	1	1	1	890.729	2669.16	3	2669.14	0.0276	0	78.81	1.5e-05	K	TATYSYSFENGDIVCGDNDLCLR	T	2 Carbamidomethyl (C)	0.00000000000000100000100.0	Cmpd 328, AutoMSn(890.7289), 23.6 min
1	gi|400714	RecName: Full=Acidic phospholipase A2 RV-7; Short=svPLA2; AltName: Full=F7; AltName: Full=Phosphatidylcholine 2-acylhydrolase; AltName: Full=Phospholipase A2 inhibitor; AltName: Full=S4; AltName: Full=Viperotoxin F; AltName: Full=Viperotoxin non-tox	669	15411	48	14	4	3	44.2	4.51	5470	1	1	1	890.73	2669.17	3	2669.14	0.0313	0	75.78	3e-05	K	TATYSYSFENGDIVCGDNDLCLR	T	2 Carbamidomethyl (C)	0.00000000000000100000100.0	Cmpd 624, AutoMSn(890.7302), 24.2 min
1	gi|400714	RecName: Full=Acidic phospholipase A2 RV-7; Short=svPLA2; AltName: Full=F7; AltName: Full=Phosphatidylcholine 2-acylhydrolase; AltName: Full=Phospholipase A2 inhibitor; AltName: Full=S4; AltName: Full=Viperotoxin F; AltName: Full=Viperotoxin non-tox	669	15411	48	14	4	3	44.2	4.51	5472	1	1	1	890.731	2669.17	3	2669.14	0.0322	0	103.32	5.3e-08	K	TATYSYSFENGDIVCGDNDLCLR	T	2 Carbamidomethyl (C)	0.00000000000000100000100.0	Cmpd 610, AutoMSn(890.7305), 24.0 min
1	gi|400714	RecName: Full=Acidic phospholipase A2 RV-7; Short=svPLA2; AltName: Full=F7; AltName: Full=Phosphatidylcholine 2-acylhydrolase; AltName: Full=Phospholipase A2 inhibitor; AltName: Full=S4; AltName: Full=Viperotoxin F; AltName: Full=Viperotoxin non-tox	669	15411	48	14	4	3	44.2	4.51	5473	1	1	1	890.731	2669.17	3	2669.14	0.0326	0	106.94	2.3e-08	K	TATYSYSFENGDIVCGDNDLCLR	T	2 Carbamidomethyl (C)	0.00000000000000100000100.0	Cmpd 594, AutoMSn(890.7306), 23.5 min
1	gi|400714	RecName: Full=Acidic phospholipase A2 RV-7; Short=svPLA2; AltName: Full=F7; AltName: Full=Phosphatidylcholine 2-acylhydrolase; AltName: Full=Phospholipase A2 inhibitor; AltName: Full=S4; AltName: Full=Viperotoxin F; AltName: Full=Viperotoxin non-tox	669	15411	48	14	4	3	44.2	4.51	5474	1	1	1	890.731	2669.17	3	2669.14	0.0335	0	71.52	7.9e-05	K	TATYSYSFENGDIVCGDNDLCLR	T	2 Carbamidomethyl (C)	0.00000000000000100000100.0	Cmpd 368, AutoMSn(890.7309), 23.7 min
1	gi|400714	RecName: Full=Acidic phospholipase A2 RV-7; Short=svPLA2; AltName: Full=F7; AltName: Full=Phosphatidylcholine 2-acylhydrolase; AltName: Full=Phospholipase A2 inhibitor; AltName: Full=S4; AltName: Full=Viperotoxin F; AltName: Full=Viperotoxin non-tox	669	15411	48	14	4	3	44.2	4.51	5475	1	1	1	890.731	2669.17	3	2669.14	0.0336	0	70.48	0.0001	K	TATYSYSFENGDIVCGDNDLCLR	T	2 Carbamidomethyl (C)	0.00000000000000100000100.0	Cmpd 609, AutoMSn(890.7309), 23.9 min
1	gi|400714	RecName: Full=Acidic phospholipase A2 RV-7; Short=svPLA2; AltName: Full=F7; AltName: Full=Phosphatidylcholine 2-acylhydrolase; AltName: Full=Phospholipase A2 inhibitor; AltName: Full=S4; AltName: Full=Viperotoxin F; AltName: Full=Viperotoxin non-tox	669	15411	48	14	4	3	44.2	4.51	5476	1	1	1	890.731	2669.17	3	2669.14	0.0338	0	52.68	0.0061	K	TATYSYSFENGDIVCGDNDLCLR	T	2 Carbamidomethyl (C)	0.00000000000000100000100.0	Cmpd 225, AutoMSn(890.7310), 23.5 min
1	gi|400714	RecName: Full=Acidic phospholipase A2 RV-7; Short=svPLA2; AltName: Full=F7; AltName: Full=Phosphatidylcholine 2-acylhydrolase; AltName: Full=Phospholipase A2 inhibitor; AltName: Full=S4; AltName: Full=Viperotoxin F; AltName: Full=Viperotoxin non-tox	669	15411	48	14	4	3	44.2	4.51	5477	1	1	1	890.731	2669.17	3	2669.14	0.0349	0	51.28	0.0084	K	TATYSYSFENGDIVCGDNDLCLR	T	2 Carbamidomethyl (C)	0.00000000000000100000100.0	Cmpd 251, AutoMSn(890.7314), 23.6 min
1	gi|400714	RecName: Full=Acidic phospholipase A2 RV-7; Short=svPLA2; AltName: Full=F7; AltName: Full=Phosphatidylcholine 2-acylhydrolase; AltName: Full=Phospholipase A2 inhibitor; AltName: Full=S4; AltName: Full=Viperotoxin F; AltName: Full=Viperotoxin non-tox	669	15411	48	14	4	3	44.2	4.51	5478	1	1	1	890.732	2669.18	3	2669.14	0.038	0	54.54	0.0039	K	TATYSYSFENGDIVCGDNDLCLR	T	2 Carbamidomethyl (C)	0.00000000000000100000100.0	Cmpd 247, AutoMSn(890.7324), 23.5 min
1	gi|400714	RecName: Full=Acidic phospholipase A2 RV-7; Short=svPLA2; AltName: Full=F7; AltName: Full=Phosphatidylcholine 2-acylhydrolase; AltName: Full=Phospholipase A2 inhibitor; AltName: Full=S4; AltName: Full=Viperotoxin F; AltName: Full=Viperotoxin non-tox	669	15411	48	14	4	3	44.2	4.51	5479	1	1	1	890.735	2669.18	3	2669.14	0.0456	0	58.95	0.0014	K	TATYSYSFENGDIVCGDNDLCLR	T	2 Carbamidomethyl (C)	0.00000000000000100000100.0	Cmpd 326, AutoMSn(890.7349), 23.5 min
1	gi|400714	RecName: Full=Acidic phospholipase A2 RV-7; Short=svPLA2; AltName: Full=F7; AltName: Full=Phosphatidylcholine 2-acylhydrolase; AltName: Full=Phospholipase A2 inhibitor; AltName: Full=S4; AltName: Full=Viperotoxin F; AltName: Full=Viperotoxin non-tox	669	15411	48	14	4	3	44.2	4.51	5481	1	1	1	890.739	2669.19	3	2669.14	0.0575	0	49.25	0.013	K	TATYSYSFENGDIVCGDNDLCLR	T	2 Carbamidomethyl (C)	0.00000000000000100000100.0	Cmpd 345, AutoMSn(890.7389), 23.9 min
1	gi|400714	RecName: Full=Acidic phospholipase A2 RV-7; Short=svPLA2; AltName: Full=F7; AltName: Full=Phosphatidylcholine 2-acylhydrolase; AltName: Full=Phospholipase A2 inhibitor; AltName: Full=S4; AltName: Full=Viperotoxin F; AltName: Full=Viperotoxin non-tox	669	15411	48	14	4	3	44.2	4.51	5482	2	1	1	890.739	2669.2	3	2669.14	0.0581	0	42.84	0.056	K	TATYSYSFENGDIVCGDNDLCLR	T	2 Carbamidomethyl (C)	0.00000000000000100000100.0	Cmpd 396, AutoMSn(890.7391), 23.5 min
1	gi|400714	RecName: Full=Acidic phospholipase A2 RV-7; Short=svPLA2; AltName: Full=F7; AltName: Full=Phosphatidylcholine 2-acylhydrolase; AltName: Full=Phospholipase A2 inhibitor; AltName: Full=S4; AltName: Full=Viperotoxin F; AltName: Full=Viperotoxin non-tox	669	15411	48	14	4	3	44.2	4.51	5484	1	1	1	890.745	2669.21	3	2669.14	0.0749	0	45.72	0.028	K	TATYSYSFENGDIVCGDNDLCLR	T	2 Carbamidomethyl (C)	0.00000000000000100000100.0	Cmpd 346, AutoMSn(890.7447), 24.0 min	emPAI	2.3
2	gi|239977258	RecName: Full=Kunitz-type serine protease inhibitor B6; AltName: Full=BPTI-6; AltName: Full=Trypsin inhibitor 6; AltName: Full=Trypsin inhibitor B6; Flags: Precursor [Daboia siamensis]	557	9338	30	7	6	3	51.2	8.87	1996	3	1	0	1143.56	1142.56	1	1142.56	-0.0042	0	48.1	0.028	R	IYYNLESNK	C			Cmpd 166, AutoMSn(1143.5638), 17.1 min
2	gi|239977258	RecName: Full=Kunitz-type serine protease inhibitor B6; AltName: Full=BPTI-6; AltName: Full=Trypsin inhibitor 6; AltName: Full=Trypsin inhibitor B6; Flags: Precursor [Daboia siamensis]	557	9338	30	7	6	3	51.2	8.87	1997	1	1	0	1143.56	1142.56	1	1142.56	-0.004	0	48.98	0.023	R	IYYNLESNK	C			Cmpd 163, AutoMSn(1143.5640), 17.1 min
2	gi|239977258	RecName: Full=Kunitz-type serine protease inhibitor B6; AltName: Full=BPTI-6; AltName: Full=Trypsin inhibitor 6; AltName: Full=Trypsin inhibitor B6; Flags: Precursor [Daboia siamensis]	557	9338	30	7	6	3	51.2	8.87	1998	7	1	0	1143.57	1142.56	1	1142.56	-0.0026	0	34.37	0.67	R	IYYNLESNK	C			Cmpd 160, AutoMSn(1143.5654), 17.0 min
2	gi|239977258	RecName: Full=Kunitz-type serine protease inhibitor B6; AltName: Full=BPTI-6; AltName: Full=Trypsin inhibitor 6; AltName: Full=Trypsin inhibitor B6; Flags: Precursor [Daboia siamensis]	557	9338	30	7	6	3	51.2	8.87	1999	1	1	0	572.291	1142.57	2	1142.56	0.0061	0	63.03	0.00091	R	IYYNLESNK	C			Cmpd 318, AutoMSn(572.2907), 17.2 min
2	gi|239977258	RecName: Full=Kunitz-type serine protease inhibitor B6; AltName: Full=BPTI-6; AltName: Full=Trypsin inhibitor 6; AltName: Full=Trypsin inhibitor B6; Flags: Precursor [Daboia siamensis]	557	9338	30	7	6	3	51.2	8.87	2000	1	1	0	572.291	1142.57	2	1142.56	0.0073	0	83.15	8.9e-06	R	IYYNLESNK	C			Cmpd 159, AutoMSn(572.2913), 17.0 min
2	gi|239977258	RecName: Full=Kunitz-type serine protease inhibitor B6; AltName: Full=BPTI-6; AltName: Full=Trypsin inhibitor 6; AltName: Full=Trypsin inhibitor B6; Flags: Precursor [Daboia siamensis]	557	9338	30	7	6	3	51.2	8.87	2002	1	1	0	572.293	1142.57	2	1142.56	0.0106	0	55.22	0.0055	R	IYYNLESNK	C			Cmpd 312, AutoMSn(572.2930), 17.1 min
2	gi|239977258	RecName: Full=Kunitz-type serine protease inhibitor B6; AltName: Full=BPTI-6; AltName: Full=Trypsin inhibitor 6; AltName: Full=Trypsin inhibitor B6; Flags: Precursor [Daboia siamensis]	557	9338	30	7	6	3	51.2	8.87	2003	1	1	0	572.293	1142.57	2	1142.56	0.0107	0	77.06	3.6e-05	R	IYYNLESNK	C			Cmpd 162, AutoMSn(572.2930), 17.1 min
2	gi|239977258	RecName: Full=Kunitz-type serine protease inhibitor B6; AltName: Full=BPTI-6; AltName: Full=Trypsin inhibitor 6; AltName: Full=Trypsin inhibitor B6; Flags: Precursor [Daboia siamensis]	557	9338	30	7	6	3	51.2	8.87	2005	1	1	0	572.298	1142.58	2	1142.56	0.0215	0	47.7	0.031	R	IYYNLESNK	C			Cmpd 157, AutoMSn(572.2984), 16.9 min
2	gi|239977258	RecName: Full=Kunitz-type serine protease inhibitor B6; AltName: Full=BPTI-6; AltName: Full=Trypsin inhibitor 6; AltName: Full=Trypsin inhibitor B6; Flags: Precursor [Daboia siamensis]	557	9338	30	7	6	3	51.2	8.87	2024	2	1	1	575.773	1149.53	2	1149.52	0.007	0	33.41	0.73	K	FCNLAPESGR	C	Carbamidomethyl (C)	0.0100000000.0	Cmpd 42, AutoMSn(575.7726), 16.0 min
2	gi|239977258	RecName: Full=Kunitz-type serine protease inhibitor B6; AltName: Full=BPTI-6; AltName: Full=Trypsin inhibitor 6; AltName: Full=Trypsin inhibitor B6; Flags: Precursor [Daboia siamensis]	557	9338	30	7	6	3	51.2	8.87	2025	1	1	1	575.773	1149.53	2	1149.52	0.0072	0	65.25	0.00048	K	FCNLAPESGR	C	Carbamidomethyl (C)	0.0100000000.0	Cmpd 122, AutoMSn(575.7727), 16.1 min
2	gi|239977258	RecName: Full=Kunitz-type serine protease inhibitor B6; AltName: Full=BPTI-6; AltName: Full=Trypsin inhibitor 6; AltName: Full=Trypsin inhibitor B6; Flags: Precursor [Daboia siamensis]	557	9338	30	7	6	3	51.2	8.87	2026	1	1	1	575.774	1149.53	2	1149.52	0.0092	0	59.21	0.0019	K	FCNLAPESGR	C	Carbamidomethyl (C)	0.0100000000.0	Cmpd 126, AutoMSn(575.7737), 16.2 min
2	gi|239977258	RecName: Full=Kunitz-type serine protease inhibitor B6; AltName: Full=BPTI-6; AltName: Full=Trypsin inhibitor 6; AltName: Full=Trypsin inhibitor B6; Flags: Precursor [Daboia siamensis]	557	9338	30	7	6	3	51.2	8.87	2028	1	1	1	575.774	1149.53	2	1149.52	0.0098	0	65.46	0.00046	K	FCNLAPESGR	C	Carbamidomethyl (C)	0.0100000000.0	Cmpd 124, AutoMSn(575.7740), 16.1 min
2	gi|239977258	RecName: Full=Kunitz-type serine protease inhibitor B6; AltName: Full=BPTI-6; AltName: Full=Trypsin inhibitor 6; AltName: Full=Trypsin inhibitor B6; Flags: Precursor [Daboia siamensis]	557	9338	30	7	6	3	51.2	8.87	2576	1	1	0	650.341	1298.67	2	1298.66	0.006	1	79.06	1.9e-05	R	RIYYNLESNK	C			Cmpd 92, AutoMSn(650.3412), 15.4 min
2	gi|239977258	RecName: Full=Kunitz-type serine protease inhibitor B6; AltName: Full=BPTI-6; AltName: Full=Trypsin inhibitor 6; AltName: Full=Trypsin inhibitor B6; Flags: Precursor [Daboia siamensis]	557	9338	30	7	6	3	51.2	8.87	2577	1	1	0	650.342	1298.67	2	1298.66	0.0082	1	58.64	0.0021	R	RIYYNLESNK	C			Cmpd 101, AutoMSn(650.3423), 15.6 min
2	gi|239977258	RecName: Full=Kunitz-type serine protease inhibitor B6; AltName: Full=BPTI-6; AltName: Full=Trypsin inhibitor 6; AltName: Full=Trypsin inhibitor B6; Flags: Precursor [Daboia siamensis]	557	9338	30	7	6	3	51.2	8.87	2578	2	1	0	650.343	1298.67	2	1298.66	0.0088	1	58.25	0.0023	R	RIYYNLESNK	C			Cmpd 95, AutoMSn(650.3426), 15.5 min
2	gi|239977258	RecName: Full=Kunitz-type serine protease inhibitor B6; AltName: Full=BPTI-6; AltName: Full=Trypsin inhibitor 6; AltName: Full=Trypsin inhibitor B6; Flags: Precursor [Daboia siamensis]	557	9338	30	7	6	3	51.2	8.87	2967	1	1	0	477.906	1430.7	3	1430.69	0.0094	1	70.78	0.00013	R	IYYNLESNKCK	V	Carbamidomethyl (C)	0.00000000010.0	Cmpd 78, AutoMSn(477.9059), 15.1 min
2	gi|239977258	RecName: Full=Kunitz-type serine protease inhibitor B6; AltName: Full=BPTI-6; AltName: Full=Trypsin inhibitor 6; AltName: Full=Trypsin inhibitor B6; Flags: Precursor [Daboia siamensis]	557	9338	30	7	6	3	51.2	8.87	2968	1	1	0	716.356	1430.7	2	1430.69	0.0119	1	62.44	0.00086	R	IYYNLESNKCK	V	Carbamidomethyl (C)	0.00000000010.0	Cmpd 80, AutoMSn(716.3564), 15.1 min
2	gi|239977258	RecName: Full=Kunitz-type serine protease inhibitor B6; AltName: Full=BPTI-6; AltName: Full=Trypsin inhibitor 6; AltName: Full=Trypsin inhibitor B6; Flags: Precursor [Daboia siamensis]	557	9338	30	7	6	3	51.2	8.87	2969	1	1	0	716.357	1430.7	2	1430.69	0.0131	1	55.62	0.0041	R	IYYNLESNKCK	V	Carbamidomethyl (C)	0.00000000010.0	Cmpd 79, AutoMSn(716.3570), 15.1 min
2	gi|239977258	RecName: Full=Kunitz-type serine protease inhibitor B6; AltName: Full=BPTI-6; AltName: Full=Trypsin inhibitor 6; AltName: Full=Trypsin inhibitor B6; Flags: Precursor [Daboia siamensis]	557	9338	30	7	6	3	51.2	8.87	2970	1	1	0	716.358	1430.7	2	1430.69	0.0146	1	58.78	0.002	R	IYYNLESNKCK	V	Carbamidomethyl (C)	0.00000000010.0	Cmpd 83, AutoMSn(716.3577), 15.2 min
2	gi|239977258	RecName: Full=Kunitz-type serine protease inhibitor B6; AltName: Full=BPTI-6; AltName: Full=Trypsin inhibitor 6; AltName: Full=Trypsin inhibitor B6; Flags: Precursor [Daboia siamensis]	557	9338	30	7	6	3	51.2	8.87	2971	1	1	0	477.908	1430.7	3	1430.69	0.0153	1	70.03	0.00015	R	IYYNLESNKCK	V	Carbamidomethyl (C)	0.00000000010.0	Cmpd 81, AutoMSn(477.9078), 15.1 min
2	gi|239977258	RecName: Full=Kunitz-type serine protease inhibitor B6; AltName: Full=BPTI-6; AltName: Full=Trypsin inhibitor 6; AltName: Full=Trypsin inhibitor B6; Flags: Precursor [Daboia siamensis]	557	9338	30	7	6	3	51.2	8.87	4378	1	1	0	955.207	1908.4	2	1908.82	-0.421	0	154.11	9.5e-13	K	VFFYGGCGGNANNFETR	D	Carbamidomethyl (C)	0.00000010000000000.0	Cmpd 298, AutoMSn(955.2074), 20.8 min
2	gi|239977258	RecName: Full=Kunitz-type serine protease inhibitor B6; AltName: Full=BPTI-6; AltName: Full=Trypsin inhibitor 6; AltName: Full=Trypsin inhibitor B6; Flags: Precursor [Daboia siamensis]	557	9338	30	7	6	3	51.2	8.87	4390	1	1	0	955.425	1908.84	2	1908.82	0.0137	0	159.5	1.5e-13	K	VFFYGGCGGNANNFETR	D	Carbamidomethyl (C)	0.00000010000000000.0	Cmpd 300, AutoMSn(955.4248), 20.8 min
2	gi|239977258	RecName: Full=Kunitz-type serine protease inhibitor B6; AltName: Full=BPTI-6; AltName: Full=Trypsin inhibitor 6; AltName: Full=Trypsin inhibitor B6; Flags: Precursor [Daboia siamensis]	557	9338	30	7	6	3	51.2	8.87	4391	2	1	0	955.425	1908.84	2	1908.82	0.0139	0	37.95	0.22	K	VFFYGGCGGNANNFETR	D	Carbamidomethyl (C)	0.00000010000000000.0	Cmpd 294, AutoMSn(955.4249), 20.7 min
2	gi|239977258	RecName: Full=Kunitz-type serine protease inhibitor B6; AltName: Full=BPTI-6; AltName: Full=Trypsin inhibitor 6; AltName: Full=Trypsin inhibitor B6; Flags: Precursor [Daboia siamensis]	557	9338	30	7	6	3	51.2	8.87	4394	1	1	0	637.289	1908.84	3	1908.82	0.0232	0	118.29	2e-09	K	VFFYGGCGGNANNFETR	D	Carbamidomethyl (C)	0.00000010000000000.0	Cmpd 303, AutoMSn(637.2888), 20.9 min
2	gi|239977258	RecName: Full=Kunitz-type serine protease inhibitor B6; AltName: Full=BPTI-6; AltName: Full=Trypsin inhibitor 6; AltName: Full=Trypsin inhibitor B6; Flags: Precursor [Daboia siamensis]	557	9338	30	7	6	3	51.2	8.87	4395	1	1	0	637.289	1908.85	3	1908.82	0.0249	0	59.47	0.0015	K	VFFYGGCGGNANNFETR	D	Carbamidomethyl (C)	0.00000010000000000.0	Cmpd 299, AutoMSn(637.2894), 20.8 min
2	gi|239977258	RecName: Full=Kunitz-type serine protease inhibitor B6; AltName: Full=BPTI-6; AltName: Full=Trypsin inhibitor 6; AltName: Full=Trypsin inhibitor B6; Flags: Precursor [Daboia siamensis]	557	9338	30	7	6	3	51.2	8.87	4396	1	1	0	637.29	1908.85	3	1908.82	0.028	0	93.27	6.2e-07	K	VFFYGGCGGNANNFETR	D	Carbamidomethyl (C)	0.00000010000000000.0	Cmpd 302, AutoMSn(637.2904), 20.8 min
2	gi|239977258	RecName: Full=Kunitz-type serine protease inhibitor B6; AltName: Full=BPTI-6; AltName: Full=Trypsin inhibitor 6; AltName: Full=Trypsin inhibitor B6; Flags: Precursor [Daboia siamensis]	557	9338	30	7	6	3	51.2	8.87	5295	5	1	0	823.845	2468.51	3	2469.02	-0.5108	1	35.04	0.58	K	VFFYGGCGGNANNFETRDECR	Q	2 Carbamidomethyl (C)	0.000000100000000000010.0	Cmpd 225, AutoMSn(823.8446), 18.9 min
2	gi|239977258	RecName: Full=Kunitz-type serine protease inhibitor B6; AltName: Full=BPTI-6; AltName: Full=Trypsin inhibitor 6; AltName: Full=Trypsin inhibitor B6; Flags: Precursor [Daboia siamensis]	557	9338	30	7	6	3	51.2	8.87	5296	3	1	0	824.022	2469.04	3	2469.02	0.0222	1	36.34	0.3	K	VFFYGGCGGNANNFETRDECR	Q	2 Carbamidomethyl (C)	0.000000100000000000010.0	Cmpd 398, AutoMSn(824.0222), 19.1 min
2	gi|239977258	RecName: Full=Kunitz-type serine protease inhibitor B6; AltName: Full=BPTI-6; AltName: Full=Trypsin inhibitor 6; AltName: Full=Trypsin inhibitor B6; Flags: Precursor [Daboia siamensis]	557	9338	30	7	6	3	51.2	8.87	5298	1	1	0	824.023	2469.05	3	2469.02	0.0247	1	52.8	0.0066	K	VFFYGGCGGNANNFETRDECR	Q	2 Carbamidomethyl (C)	0.000000100000000000010.0	Cmpd 229, AutoMSn(824.0230), 19.1 min
2	gi|239977258	RecName: Full=Kunitz-type serine protease inhibitor B6; AltName: Full=BPTI-6; AltName: Full=Trypsin inhibitor 6; AltName: Full=Trypsin inhibitor B6; Flags: Precursor [Daboia siamensis]	557	9338	30	7	6	3	51.2	8.87	5300	1	1	0	824.026	2469.06	3	2469.02	0.0333	1	50.43	0.011	K	VFFYGGCGGNANNFETRDECR	Q	2 Carbamidomethyl (C)	0.000000100000000000010.0	Cmpd 226, AutoMSn(824.0259), 19.0 min	emPAI	5.72
3	gi|125041	RecName: Full=Kunitz-type serine protease inhibitor 2; AltName: Full=RVV-II; AltName: Full=Venom basic protease inhibitor 2; AltName: Full=Venom basic protease inhibitor II [Daboia siamensis]	557	6845	36	7	6	3	80	8.64	1996	3	0	0	1143.56	1142.56	1	1142.56	-0.0042	0	48.1	0.028	R	IYYNLESNK	C			Cmpd 166, AutoMSn(1143.5638), 17.1 min
3	gi|125041	RecName: Full=Kunitz-type serine protease inhibitor 2; AltName: Full=RVV-II; AltName: Full=Venom basic protease inhibitor 2; AltName: Full=Venom basic protease inhibitor II [Daboia siamensis]	557	6845	36	7	6	3	80	8.64	1997	1	0	0	1143.56	1142.56	1	1142.56	-0.004	0	48.98	0.023	R	IYYNLESNK	C			Cmpd 163, AutoMSn(1143.5640), 17.1 min
3	gi|125041	RecName: Full=Kunitz-type serine protease inhibitor 2; AltName: Full=RVV-II; AltName: Full=Venom basic protease inhibitor 2; AltName: Full=Venom basic protease inhibitor II [Daboia siamensis]	557	6845	36	7	6	3	80	8.64	1998	7	0	0	1143.57	1142.56	1	1142.56	-0.0026	0	34.37	0.67	R	IYYNLESNK	C			Cmpd 160, AutoMSn(1143.5654), 17.0 min
3	gi|125041	RecName: Full=Kunitz-type serine protease inhibitor 2; AltName: Full=RVV-II; AltName: Full=Venom basic protease inhibitor 2; AltName: Full=Venom basic protease inhibitor II [Daboia siamensis]	557	6845	36	7	6	3	80	8.64	1999	1	0	0	572.291	1142.57	2	1142.56	0.0061	0	63.03	0.00091	R	IYYNLESNK	C			Cmpd 318, AutoMSn(572.2907), 17.2 min
3	gi|125041	RecName: Full=Kunitz-type serine protease inhibitor 2; AltName: Full=RVV-II; AltName: Full=Venom basic protease inhibitor 2; AltName: Full=Venom basic protease inhibitor II [Daboia siamensis]	557	6845	36	7	6	3	80	8.64	2000	1	0	0	572.291	1142.57	2	1142.56	0.0073	0	83.15	8.9e-06	R	IYYNLESNK	C			Cmpd 159, AutoMSn(572.2913), 17.0 min
3	gi|125041	RecName: Full=Kunitz-type serine protease inhibitor 2; AltName: Full=RVV-II; AltName: Full=Venom basic protease inhibitor 2; AltName: Full=Venom basic protease inhibitor II [Daboia siamensis]	557	6845	36	7	6	3	80	8.64	2002	1	0	0	572.293	1142.57	2	1142.56	0.0106	0	55.22	0.0055	R	IYYNLESNK	C			Cmpd 312, AutoMSn(572.2930), 17.1 min
3	gi|125041	RecName: Full=Kunitz-type serine protease inhibitor 2; AltName: Full=RVV-II; AltName: Full=Venom basic protease inhibitor 2; AltName: Full=Venom basic protease inhibitor II [Daboia siamensis]	557	6845	36	7	6	3	80	8.64	2003	1	0	0	572.293	1142.57	2	1142.56	0.0107	0	77.06	3.6e-05	R	IYYNLESNK	C			Cmpd 162, AutoMSn(572.2930), 17.1 min
3	gi|125041	RecName: Full=Kunitz-type serine protease inhibitor 2; AltName: Full=RVV-II; AltName: Full=Venom basic protease inhibitor 2; AltName: Full=Venom basic protease inhibitor II [Daboia siamensis]	557	6845	36	7	6	3	80	8.64	2005	1	0	0	572.298	1142.58	2	1142.56	0.0215	0	47.7	0.031	R	IYYNLESNK	C			Cmpd 157, AutoMSn(572.2984), 16.9 min
3	gi|125041	RecName: Full=Kunitz-type serine protease inhibitor 2; AltName: Full=RVV-II; AltName: Full=Venom basic protease inhibitor 2; AltName: Full=Venom basic protease inhibitor II [Daboia siamensis]	557	6845	36	7	6	3	80	8.64	2576	1	0	0	650.341	1298.67	2	1298.66	0.006	1	79.06	1.9e-05	R	RIYYNLESNK	C			Cmpd 92, AutoMSn(650.3412), 15.4 min
3	gi|125041	RecName: Full=Kunitz-type serine protease inhibitor 2; AltName: Full=RVV-II; AltName: Full=Venom basic protease inhibitor 2; AltName: Full=Venom basic protease inhibitor II [Daboia siamensis]	557	6845	36	7	6	3	80	8.64	2577	1	0	0	650.342	1298.67	2	1298.66	0.0082	1	58.64	0.0021	R	RIYYNLESNK	C			Cmpd 101, AutoMSn(650.3423), 15.6 min
3	gi|125041	RecName: Full=Kunitz-type serine protease inhibitor 2; AltName: Full=RVV-II; AltName: Full=Venom basic protease inhibitor 2; AltName: Full=Venom basic protease inhibitor II [Daboia siamensis]	557	6845	36	7	6	3	80	8.64	2578	2	0	0	650.343	1298.67	2	1298.66	0.0088	1	58.25	0.0023	R	RIYYNLESNK	C			Cmpd 95, AutoMSn(650.3426), 15.5 min
3	gi|125041	RecName: Full=Kunitz-type serine protease inhibitor 2; AltName: Full=RVV-II; AltName: Full=Venom basic protease inhibitor 2; AltName: Full=Venom basic protease inhibitor II [Daboia siamensis]	557	6845	36	7	6	3	80	8.64	2967	1	0	0	477.906	1430.7	3	1430.69	0.0094	1	70.78	0.00013	R	IYYNLESNKCK	V	Carbamidomethyl (C)	0.00000000010.0	Cmpd 78, AutoMSn(477.9059), 15.1 min
3	gi|125041	RecName: Full=Kunitz-type serine protease inhibitor 2; AltName: Full=RVV-II; AltName: Full=Venom basic protease inhibitor 2; AltName: Full=Venom basic protease inhibitor II [Daboia siamensis]	557	6845	36	7	6	3	80	8.64	2968	1	0	0	716.356	1430.7	2	1430.69	0.0119	1	62.44	0.00086	R	IYYNLESNKCK	V	Carbamidomethyl (C)	0.00000000010.0	Cmpd 80, AutoMSn(716.3564), 15.1 min
3	gi|125041	RecName: Full=Kunitz-type serine protease inhibitor 2; AltName: Full=RVV-II; AltName: Full=Venom basic protease inhibitor 2; AltName: Full=Venom basic protease inhibitor II [Daboia siamensis]	557	6845	36	7	6	3	80	8.64	2969	1	0	0	716.357	1430.7	2	1430.69	0.0131	1	55.62	0.0041	R	IYYNLESNKCK	V	Carbamidomethyl (C)	0.00000000010.0	Cmpd 79, AutoMSn(716.3570), 15.1 min
3	gi|125041	RecName: Full=Kunitz-type serine protease inhibitor 2; AltName: Full=RVV-II; AltName: Full=Venom basic protease inhibitor 2; AltName: Full=Venom basic protease inhibitor II [Daboia siamensis]	557	6845	36	7	6	3	80	8.64	2970	1	0	0	716.358	1430.7	2	1430.69	0.0146	1	58.78	0.002	R	IYYNLESNKCK	V	Carbamidomethyl (C)	0.00000000010.0	Cmpd 83, AutoMSn(716.3577), 15.2 min
3	gi|125041	RecName: Full=Kunitz-type serine protease inhibitor 2; AltName: Full=RVV-II; AltName: Full=Venom basic protease inhibitor 2; AltName: Full=Venom basic protease inhibitor II [Daboia siamensis]	557	6845	36	7	6	3	80	8.64	2971	1	0	0	477.908	1430.7	3	1430.69	0.0153	1	70.03	0.00015	R	IYYNLESNKCK	V	Carbamidomethyl (C)	0.00000000010.0	Cmpd 81, AutoMSn(477.9078), 15.1 min
3	gi|125041	RecName: Full=Kunitz-type serine protease inhibitor 2; AltName: Full=RVV-II; AltName: Full=Venom basic protease inhibitor 2; AltName: Full=Venom basic protease inhibitor II [Daboia siamensis]	557	6845	36	7	6	3	80	8.64	4154	1	1	1	586.28	1755.82	3	1755.81	0.0067	0	51.19	0.01	-	HDRPTFCNLAPESGR	C	Carbamidomethyl (C)	0.000000100000000.0	Cmpd 39, AutoMSn(586.2799), 15.9 min
3	gi|125041	RecName: Full=Kunitz-type serine protease inhibitor 2; AltName: Full=RVV-II; AltName: Full=Venom basic protease inhibitor 2; AltName: Full=Venom basic protease inhibitor II [Daboia siamensis]	557	6845	36	7	6	3	80	8.64	4157	3	1	1	586.282	1755.82	3	1755.81	0.0133	0	44.01	0.053	-	HDRPTFCNLAPESGR	C	Carbamidomethyl (C)	0.000000100000000.0	Cmpd 42, AutoMSn(586.2821), 16.0 min
3	gi|125041	RecName: Full=Kunitz-type serine protease inhibitor 2; AltName: Full=RVV-II; AltName: Full=Venom basic protease inhibitor 2; AltName: Full=Venom basic protease inhibitor II [Daboia siamensis]	557	6845	36	7	6	3	80	8.64	4160	2	1	1	586.283	1755.83	3	1755.81	0.0156	0	43.73	0.056	-	HDRPTFCNLAPESGR	C	Carbamidomethyl (C)	0.000000100000000.0	Cmpd 40, AutoMSn(586.2829), 15.9 min
3	gi|125041	RecName: Full=Kunitz-type serine protease inhibitor 2; AltName: Full=RVV-II; AltName: Full=Venom basic protease inhibitor 2; AltName: Full=Venom basic protease inhibitor II [Daboia siamensis]	557	6845	36	7	6	3	80	8.64	4163	1	1	1	586.284	1755.83	3	1755.81	0.0176	0	51.62	0.0092	-	HDRPTFCNLAPESGR	C	Carbamidomethyl (C)	0.000000100000000.0	Cmpd 68, AutoMSn(586.2835), 15.9 min
3	gi|125041	RecName: Full=Kunitz-type serine protease inhibitor 2; AltName: Full=RVV-II; AltName: Full=Venom basic protease inhibitor 2; AltName: Full=Venom basic protease inhibitor II [Daboia siamensis]	557	6845	36	7	6	3	80	8.64	4165	2	1	1	586.284	1755.83	3	1755.81	0.0189	0	47.99	0.021	-	HDRPTFCNLAPESGR	C	Carbamidomethyl (C)	0.000000100000000.0	Cmpd 111, AutoMSn(586.2840), 15.9 min
3	gi|125041	RecName: Full=Kunitz-type serine protease inhibitor 2; AltName: Full=RVV-II; AltName: Full=Venom basic protease inhibitor 2; AltName: Full=Venom basic protease inhibitor II [Daboia siamensis]	557	6845	36	7	6	3	80	8.64	4167	4	1	1	586.284	1755.83	3	1755.81	0.0207	0	52.26	0.0079	-	HDRPTFCNLAPESGR	C	Carbamidomethyl (C)	0.000000100000000.0	Cmpd 87, AutoMSn(586.2845), 16.0 min
3	gi|125041	RecName: Full=Kunitz-type serine protease inhibitor 2; AltName: Full=RVV-II; AltName: Full=Venom basic protease inhibitor 2; AltName: Full=Venom basic protease inhibitor II [Daboia siamensis]	557	6845	36	7	6	3	80	8.64	4171	1	1	1	586.285	1755.83	3	1755.81	0.022	0	54.33	0.0049	-	HDRPTFCNLAPESGR	C	Carbamidomethyl (C)	0.000000100000000.0	Cmpd 116, AutoMSn(586.2850), 15.9 min
3	gi|125041	RecName: Full=Kunitz-type serine protease inhibitor 2; AltName: Full=RVV-II; AltName: Full=Venom basic protease inhibitor 2; AltName: Full=Venom basic protease inhibitor II [Daboia siamensis]	557	6845	36	7	6	3	80	8.64	4173	3	1	1	586.285	1755.83	3	1755.81	0.0228	0	52.67	0.0072	-	HDRPTFCNLAPESGR	C	Carbamidomethyl (C)	0.000000100000000.0	Cmpd 115, AutoMSn(586.2852), 15.9 min
3	gi|125041	RecName: Full=Kunitz-type serine protease inhibitor 2; AltName: Full=RVV-II; AltName: Full=Venom basic protease inhibitor 2; AltName: Full=Venom basic protease inhibitor II [Daboia siamensis]	557	6845	36	7	6	3	80	8.64	4174	1	1	1	586.286	1755.84	3	1755.81	0.0241	0	63.71	0.00056	-	HDRPTFCNLAPESGR	C	Carbamidomethyl (C)	0.000000100000000.0	Cmpd 108, AutoMSn(586.2857), 15.8 min
3	gi|125041	RecName: Full=Kunitz-type serine protease inhibitor 2; AltName: Full=RVV-II; AltName: Full=Venom basic protease inhibitor 2; AltName: Full=Venom basic protease inhibitor II [Daboia siamensis]	557	6845	36	7	6	3	80	8.64	4176	2	1	1	586.287	1755.84	3	1755.81	0.0271	0	46.75	0.028	-	HDRPTFCNLAPESGR	C	Carbamidomethyl (C)	0.000000100000000.0	Cmpd 69, AutoMSn(586.2867), 15.9 min
3	gi|125041	RecName: Full=Kunitz-type serine protease inhibitor 2; AltName: Full=RVV-II; AltName: Full=Venom basic protease inhibitor 2; AltName: Full=Venom basic protease inhibitor II [Daboia siamensis]	557	6845	36	7	6	3	80	8.64	4378	1	0	0	955.207	1908.4	2	1908.82	-0.421	0	154.11	9.5e-13	K	VFFYGGCGGNANNFETR	D	Carbamidomethyl (C)	0.00000010000000000.0	Cmpd 298, AutoMSn(955.2074), 20.8 min
3	gi|125041	RecName: Full=Kunitz-type serine protease inhibitor 2; AltName: Full=RVV-II; AltName: Full=Venom basic protease inhibitor 2; AltName: Full=Venom basic protease inhibitor II [Daboia siamensis]	557	6845	36	7	6	3	80	8.64	4390	1	0	0	955.425	1908.84	2	1908.82	0.0137	0	159.5	1.5e-13	K	VFFYGGCGGNANNFETR	D	Carbamidomethyl (C)	0.00000010000000000.0	Cmpd 300, AutoMSn(955.4248), 20.8 min
3	gi|125041	RecName: Full=Kunitz-type serine protease inhibitor 2; AltName: Full=RVV-II; AltName: Full=Venom basic protease inhibitor 2; AltName: Full=Venom basic protease inhibitor II [Daboia siamensis]	557	6845	36	7	6	3	80	8.64	4391	2	0	0	955.425	1908.84	2	1908.82	0.0139	0	37.95	0.22	K	VFFYGGCGGNANNFETR	D	Carbamidomethyl (C)	0.00000010000000000.0	Cmpd 294, AutoMSn(955.4249), 20.7 min
3	gi|125041	RecName: Full=Kunitz-type serine protease inhibitor 2; AltName: Full=RVV-II; AltName: Full=Venom basic protease inhibitor 2; AltName: Full=Venom basic protease inhibitor II [Daboia siamensis]	557	6845	36	7	6	3	80	8.64	4394	1	0	0	637.289	1908.84	3	1908.82	0.0232	0	118.29	2e-09	K	VFFYGGCGGNANNFETR	D	Carbamidomethyl (C)	0.00000010000000000.0	Cmpd 303, AutoMSn(637.2888), 20.9 min
3	gi|125041	RecName: Full=Kunitz-type serine protease inhibitor 2; AltName: Full=RVV-II; AltName: Full=Venom basic protease inhibitor 2; AltName: Full=Venom basic protease inhibitor II [Daboia siamensis]	557	6845	36	7	6	3	80	8.64	4395	1	0	0	637.289	1908.85	3	1908.82	0.0249	0	59.47	0.0015	K	VFFYGGCGGNANNFETR	D	Carbamidomethyl (C)	0.00000010000000000.0	Cmpd 299, AutoMSn(637.2894), 20.8 min
3	gi|125041	RecName: Full=Kunitz-type serine protease inhibitor 2; AltName: Full=RVV-II; AltName: Full=Venom basic protease inhibitor 2; AltName: Full=Venom basic protease inhibitor II [Daboia siamensis]	557	6845	36	7	6	3	80	8.64	4396	1	0	0	637.29	1908.85	3	1908.82	0.028	0	93.27	6.2e-07	K	VFFYGGCGGNANNFETR	D	Carbamidomethyl (C)	0.00000010000000000.0	Cmpd 302, AutoMSn(637.2904), 20.8 min
3	gi|125041	RecName: Full=Kunitz-type serine protease inhibitor 2; AltName: Full=RVV-II; AltName: Full=Venom basic protease inhibitor 2; AltName: Full=Venom basic protease inhibitor II [Daboia siamensis]	557	6845	36	7	6	3	80	8.64	5295	5	0	0	823.845	2468.51	3	2469.02	-0.5108	1	35.04	0.58	K	VFFYGGCGGNANNFETRDECR	E	2 Carbamidomethyl (C)	0.000000100000000000010.0	Cmpd 225, AutoMSn(823.8446), 18.9 min
3	gi|125041	RecName: Full=Kunitz-type serine protease inhibitor 2; AltName: Full=RVV-II; AltName: Full=Venom basic protease inhibitor 2; AltName: Full=Venom basic protease inhibitor II [Daboia siamensis]	557	6845	36	7	6	3	80	8.64	5296	3	0	0	824.022	2469.04	3	2469.02	0.0222	1	36.34	0.3	K	VFFYGGCGGNANNFETRDECR	E	2 Carbamidomethyl (C)	0.000000100000000000010.0	Cmpd 398, AutoMSn(824.0222), 19.1 min
3	gi|125041	RecName: Full=Kunitz-type serine protease inhibitor 2; AltName: Full=RVV-II; AltName: Full=Venom basic protease inhibitor 2; AltName: Full=Venom basic protease inhibitor II [Daboia siamensis]	557	6845	36	7	6	3	80	8.64	5298	1	0	0	824.023	2469.05	3	2469.02	0.0247	1	52.8	0.0066	K	VFFYGGCGGNANNFETRDECR	E	2 Carbamidomethyl (C)	0.000000100000000000010.0	Cmpd 229, AutoMSn(824.0230), 19.1 min
3	gi|125041	RecName: Full=Kunitz-type serine protease inhibitor 2; AltName: Full=RVV-II; AltName: Full=Venom basic protease inhibitor 2; AltName: Full=Venom basic protease inhibitor II [Daboia siamensis]	557	6845	36	7	6	3	80	8.64	5300	1	0	0	824.026	2469.06	3	2469.02	0.0333	1	50.43	0.011	K	VFFYGGCGGNANNFETRDECR	E	2 Carbamidomethyl (C)	0.000000100000000000010.0	Cmpd 226, AutoMSn(824.0259), 19.0 min	emPAI	11.21
4	gi|251204	coagulation factor X activating enzyme heavy chain, RVV-X-heavy chain=metalloproteinase with disintegrin (platelet aggregation inhibitor)-like and C-type lectin-like domains [Vipera russelli=Russell~s viper, Siamensis, venom, Peptide, 429 aa]	693	47943	86	5	17	4	28.4	7.63	1471	6	1	0	503.281	1004.55	2	1004.54	0.0048	1	34.3	0.69	K	IKTAGTVCR	T	Carbamidomethyl (C)	0.000000010.0	Cmpd 10, AutoMSn(503.2815), 11.0 min
4	gi|251204	coagulation factor X activating enzyme heavy chain, RVV-X-heavy chain=metalloproteinase with disintegrin (platelet aggregation inhibitor)-like and C-type lectin-like domains [Vipera russelli=Russell~s viper, Siamensis, venom, Peptide, 429 aa]	693	47943	86	5	17	4	28.4	7.63	1472	2	1	0	503.282	1004.55	2	1004.54	0.005	1	50.91	0.015	K	IKTAGTVCR	T	Carbamidomethyl (C)	0.000000010.0	Cmpd 12, AutoMSn(503.2816), 11.1 min
4	gi|251204	coagulation factor X activating enzyme heavy chain, RVV-X-heavy chain=metalloproteinase with disintegrin (platelet aggregation inhibitor)-like and C-type lectin-like domains [Vipera russelli=Russell~s viper, Siamensis, venom, Peptide, 429 aa]	693	47943	86	5	17	4	28.4	7.63	1473	1	1	0	503.282	1004.55	2	1004.54	0.005	1	48.75	0.025	K	IKTAGTVCR	T	Carbamidomethyl (C)	0.000000010.0	Cmpd 13, AutoMSn(503.2817), 11.1 min
4	gi|251204	coagulation factor X activating enzyme heavy chain, RVV-X-heavy chain=metalloproteinase with disintegrin (platelet aggregation inhibitor)-like and C-type lectin-like domains [Vipera russelli=Russell~s viper, Siamensis, venom, Peptide, 429 aa]	693	47943	86	5	17	4	28.4	7.63	1474	1	1	0	503.283	1004.55	2	1004.54	0.0075	1	34.79	0.62	K	IKTAGTVCR	T	Carbamidomethyl (C)	0.000000010.0	Cmpd 11, AutoMSn(503.2829), 11.0 min
4	gi|251204	coagulation factor X activating enzyme heavy chain, RVV-X-heavy chain=metalloproteinase with disintegrin (platelet aggregation inhibitor)-like and C-type lectin-like domains [Vipera russelli=Russell~s viper, Siamensis, venom, Peptide, 429 aa]	693	47943	86	5	17	4	28.4	7.63	1476	1	1	0	503.286	1004.56	2	1004.54	0.0127	1	48.93	0.024	K	IKTAGTVCR	T	Carbamidomethyl (C)	0.000000010.0	Cmpd 27, AutoMSn(503.2855), 11.5 min
4	gi|251204	coagulation factor X activating enzyme heavy chain, RVV-X-heavy chain=metalloproteinase with disintegrin (platelet aggregation inhibitor)-like and C-type lectin-like domains [Vipera russelli=Russell~s viper, Siamensis, venom, Peptide, 429 aa]	693	47943	86	5	17	4	28.4	7.63	1529	1	1	0	513.215	1024.42	2	1024.41	0.0079	0	60.22	0.0015	K	GSYYGYCR	K	Carbamidomethyl (C)	0.00000010.0	Cmpd 167, AutoMSn(513.2149), 14.8 min
4	gi|251204	coagulation factor X activating enzyme heavy chain, RVV-X-heavy chain=metalloproteinase with disintegrin (platelet aggregation inhibitor)-like and C-type lectin-like domains [Vipera russelli=Russell~s viper, Siamensis, venom, Peptide, 429 aa]	693	47943	86	5	17	4	28.4	7.63	1531	1	1	0	513.216	1024.42	2	1024.41	0.01	0	60.43	0.0014	K	GSYYGYCR	K	Carbamidomethyl (C)	0.00000010.0	Cmpd 161, AutoMSn(513.2159), 14.6 min
4	gi|251204	coagulation factor X activating enzyme heavy chain, RVV-X-heavy chain=metalloproteinase with disintegrin (platelet aggregation inhibitor)-like and C-type lectin-like domains [Vipera russelli=Russell~s viper, Siamensis, venom, Peptide, 429 aa]	693	47943	86	5	17	4	28.4	7.63	1532	1	1	0	513.217	1024.42	2	1024.41	0.0127	0	54.42	0.0056	K	GSYYGYCR	K	Carbamidomethyl (C)	0.00000010.0	Cmpd 164, AutoMSn(513.2172), 14.7 min
4	gi|251204	coagulation factor X activating enzyme heavy chain, RVV-X-heavy chain=metalloproteinase with disintegrin (platelet aggregation inhibitor)-like and C-type lectin-like domains [Vipera russelli=Russell~s viper, Siamensis, venom, Peptide, 429 aa]	693	47943	86	5	17	4	28.4	7.63	1541	1	1	0	514.269	1026.52	2	1026.52	0.0075	0	49.92	0.016	K	IPCAPQDVK	C	Carbamidomethyl (C)	0.001000000.0	Cmpd 195, AutoMSn(514.2694), 15.4 min
4	gi|251204	coagulation factor X activating enzyme heavy chain, RVV-X-heavy chain=metalloproteinase with disintegrin (platelet aggregation inhibitor)-like and C-type lectin-like domains [Vipera russelli=Russell~s viper, Siamensis, venom, Peptide, 429 aa]	693	47943	86	5	17	4	28.4	7.63	1542	1	1	0	514.27	1026.52	2	1026.52	0.0079	0	50.17	0.015	K	IPCAPQDVK	C	Carbamidomethyl (C)	0.001000000.0	Cmpd 191, AutoMSn(514.2696), 15.3 min
4	gi|251204	coagulation factor X activating enzyme heavy chain, RVV-X-heavy chain=metalloproteinase with disintegrin (platelet aggregation inhibitor)-like and C-type lectin-like domains [Vipera russelli=Russell~s viper, Siamensis, venom, Peptide, 429 aa]	693	47943	86	5	17	4	28.4	7.63	1543	2	1	0	514.27	1026.53	2	1026.52	0.0091	0	50.74	0.013	K	IPCAPQDVK	C	Carbamidomethyl (C)	0.001000000.0	Cmpd 106, AutoMSn(514.2702), 15.3 min
4	gi|251204	coagulation factor X activating enzyme heavy chain, RVV-X-heavy chain=metalloproteinase with disintegrin (platelet aggregation inhibitor)-like and C-type lectin-like domains [Vipera russelli=Russell~s viper, Siamensis, venom, Peptide, 429 aa]	693	47943	86	5	17	4	28.4	7.63	1544	1	1	0	514.272	1026.53	2	1026.52	0.0135	0	43.91	0.064	K	IPCAPQDVK	C	Carbamidomethyl (C)	0.001000000.0	Cmpd 111, AutoMSn(514.2724), 15.4 min
4	gi|251204	coagulation factor X activating enzyme heavy chain, RVV-X-heavy chain=metalloproteinase with disintegrin (platelet aggregation inhibitor)-like and C-type lectin-like domains [Vipera russelli=Russell~s viper, Siamensis, venom, Peptide, 429 aa]	693	47943	86	5	17	4	28.4	7.63	1545	1	1	0	514.274	1026.53	2	1026.52	0.0162	0	55.01	0.005	K	IPCAPQDVK	C	Carbamidomethyl (C)	0.001000000.0	Cmpd 103, AutoMSn(514.2738), 15.2 min
4	gi|251204	coagulation factor X activating enzyme heavy chain, RVV-X-heavy chain=metalloproteinase with disintegrin (platelet aggregation inhibitor)-like and C-type lectin-like domains [Vipera russelli=Russell~s viper, Siamensis, venom, Peptide, 429 aa]	693	47943	86	5	17	4	28.4	7.63	1901	1	1	0	560.785	1119.56	2	1119.55	0.0066	0	44.24	0.066	R	LFCLNNSPR	N	Carbamidomethyl (C)	0.001000000.0	Cmpd 97, AutoMSn(560.7853), 18.6 min
4	gi|251204	coagulation factor X activating enzyme heavy chain, RVV-X-heavy chain=metalloproteinase with disintegrin (platelet aggregation inhibitor)-like and C-type lectin-like domains [Vipera russelli=Russell~s viper, Siamensis, venom, Peptide, 429 aa]	693	47943	86	5	17	4	28.4	7.63	1902	1	1	0	560.785	1119.56	2	1119.55	0.007	0	66.23	0.00042	R	LFCLNNSPR	N	Carbamidomethyl (C)	0.001000000.0	Cmpd 111, AutoMSn(560.7855), 18.5 min
4	gi|251204	coagulation factor X activating enzyme heavy chain, RVV-X-heavy chain=metalloproteinase with disintegrin (platelet aggregation inhibitor)-like and C-type lectin-like domains [Vipera russelli=Russell~s viper, Siamensis, venom, Peptide, 429 aa]	693	47943	86	5	17	4	28.4	7.63	1903	1	1	0	560.786	1119.56	2	1119.55	0.0071	0	61.57	0.0012	R	LFCLNNSPR	N	Carbamidomethyl (C)	0.001000000.0	Cmpd 241, AutoMSn(560.7856), 18.5 min
4	gi|251204	coagulation factor X activating enzyme heavy chain, RVV-X-heavy chain=metalloproteinase with disintegrin (platelet aggregation inhibitor)-like and C-type lectin-like domains [Vipera russelli=Russell~s viper, Siamensis, venom, Peptide, 429 aa]	693	47943	86	5	17	4	28.4	7.63	1904	1	1	0	560.786	1119.56	2	1119.55	0.0071	0	67.98	0.00028	R	LFCLNNSPR	N	Carbamidomethyl (C)	0.001000000.0	Cmpd 328, AutoMSn(560.7856), 18.3 min
4	gi|251204	coagulation factor X activating enzyme heavy chain, RVV-X-heavy chain=metalloproteinase with disintegrin (platelet aggregation inhibitor)-like and C-type lectin-like domains [Vipera russelli=Russell~s viper, Siamensis, venom, Peptide, 429 aa]	693	47943	86	5	17	4	28.4	7.63	1905	1	1	0	560.786	1119.56	2	1119.55	0.0073	0	58.84	0.0023	R	LFCLNNSPR	N	Carbamidomethyl (C)	0.001000000.0	Cmpd 109, AutoMSn(560.7857), 18.5 min
4	gi|251204	coagulation factor X activating enzyme heavy chain, RVV-X-heavy chain=metalloproteinase with disintegrin (platelet aggregation inhibitor)-like and C-type lectin-like domains [Vipera russelli=Russell~s viper, Siamensis, venom, Peptide, 429 aa]	693	47943	86	5	17	4	28.4	7.63	1906	1	1	0	560.786	1119.56	2	1119.55	0.0076	0	47.85	0.029	R	LFCLNNSPR	N	Carbamidomethyl (C)	0.001000000.0	Cmpd 93, AutoMSn(560.7858), 18.6 min
4	gi|251204	coagulation factor X activating enzyme heavy chain, RVV-X-heavy chain=metalloproteinase with disintegrin (platelet aggregation inhibitor)-like and C-type lectin-like domains [Vipera russelli=Russell~s viper, Siamensis, venom, Peptide, 429 aa]	693	47943	86	5	17	4	28.4	7.63	1907	1	1	0	560.786	1119.56	2	1119.55	0.0078	0	65.27	0.00052	R	LFCLNNSPR	N	Carbamidomethyl (C)	0.001000000.0	Cmpd 119, AutoMSn(560.7859), 18.7 min
4	gi|251204	coagulation factor X activating enzyme heavy chain, RVV-X-heavy chain=metalloproteinase with disintegrin (platelet aggregation inhibitor)-like and C-type lectin-like domains [Vipera russelli=Russell~s viper, Siamensis, venom, Peptide, 429 aa]	693	47943	86	5	17	4	28.4	7.63	1908	1	1	0	560.786	1119.56	2	1119.55	0.0085	0	62.85	0.00091	R	LFCLNNSPR	N	Carbamidomethyl (C)	0.001000000.0	Cmpd 239, AutoMSn(560.7863), 18.5 min
4	gi|251204	coagulation factor X activating enzyme heavy chain, RVV-X-heavy chain=metalloproteinase with disintegrin (platelet aggregation inhibitor)-like and C-type lectin-like domains [Vipera russelli=Russell~s viper, Siamensis, venom, Peptide, 429 aa]	693	47943	86	5	17	4	28.4	7.63	1911	1	1	0	560.787	1119.56	2	1119.55	0.0103	0	70.89	0.00014	R	LFCLNNSPR	N	Carbamidomethyl (C)	0.001000000.0	Cmpd 329, AutoMSn(560.7872), 18.4 min
4	gi|251204	coagulation factor X activating enzyme heavy chain, RVV-X-heavy chain=metalloproteinase with disintegrin (platelet aggregation inhibitor)-like and C-type lectin-like domains [Vipera russelli=Russell~s viper, Siamensis, venom, Peptide, 429 aa]	693	47943	86	5	17	4	28.4	7.63	1912	1	1	0	560.788	1119.56	2	1119.55	0.0122	0	71.78	0.00012	R	LFCLNNSPR	N	Carbamidomethyl (C)	0.001000000.0	Cmpd 332, AutoMSn(560.7882), 18.5 min
4	gi|251204	coagulation factor X activating enzyme heavy chain, RVV-X-heavy chain=metalloproteinase with disintegrin (platelet aggregation inhibitor)-like and C-type lectin-like domains [Vipera russelli=Russell~s viper, Siamensis, venom, Peptide, 429 aa]	693	47943	86	5	17	4	28.4	7.63	1924	1	1	0	562.783	1123.55	2	1123.54	0.0069	0	49.45	0.017	R	NQCISLFGSR	A			Cmpd 322, AutoMSn(562.7829), 20.4 min
4	gi|251204	coagulation factor X activating enzyme heavy chain, RVV-X-heavy chain=metalloproteinase with disintegrin (platelet aggregation inhibitor)-like and C-type lectin-like domains [Vipera russelli=Russell~s viper, Siamensis, venom, Peptide, 429 aa]	693	47943	86	5	17	4	28.4	7.63	1925	1	1	0	562.783	1123.55	2	1123.54	0.0069	0	42.67	0.083	R	NQCISLFGSR	A			Cmpd 324, AutoMSn(562.7829), 20.5 min
4	gi|251204	coagulation factor X activating enzyme heavy chain, RVV-X-heavy chain=metalloproteinase with disintegrin (platelet aggregation inhibitor)-like and C-type lectin-like domains [Vipera russelli=Russell~s viper, Siamensis, venom, Peptide, 429 aa]	693	47943	86	5	17	4	28.4	7.63	1927	1	1	0	562.783	1123.55	2	1123.54	0.007	0	54.84	0.005	R	NQCISLFGSR	A			Cmpd 320, AutoMSn(562.7830), 20.4 min
4	gi|251204	coagulation factor X activating enzyme heavy chain, RVV-X-heavy chain=metalloproteinase with disintegrin (platelet aggregation inhibitor)-like and C-type lectin-like domains [Vipera russelli=Russell~s viper, Siamensis, venom, Peptide, 429 aa]	693	47943	86	5	17	4	28.4	7.63	1928	3	1	0	562.784	1123.55	2	1123.54	0.0096	0	48.1	0.024	R	NQCISLFGSR	A			Cmpd 321, AutoMSn(562.7843), 20.4 min
4	gi|251204	coagulation factor X activating enzyme heavy chain, RVV-X-heavy chain=metalloproteinase with disintegrin (platelet aggregation inhibitor)-like and C-type lectin-like domains [Vipera russelli=Russell~s viper, Siamensis, venom, Peptide, 429 aa]	693	47943	86	5	17	4	28.4	7.63	1930	3	1	0	562.786	1123.56	2	1123.54	0.0128	0	47.07	0.03	R	NQCISLFGSR	A			Cmpd 323, AutoMSn(562.7859), 20.5 min
4	gi|251204	coagulation factor X activating enzyme heavy chain, RVV-X-heavy chain=metalloproteinase with disintegrin (platelet aggregation inhibitor)-like and C-type lectin-like domains [Vipera russelli=Russell~s viper, Siamensis, venom, Peptide, 429 aa]	693	47943	86	5	17	4	28.4	7.63	1968	2	1	0	570.757	1139.5	2	1139.49	0.0079	0	52.05	0.0097	K	DSCFQENLK	G	Carbamidomethyl (C)	0.001000000.0	Cmpd 242, AutoMSn(570.7571), 16.4 min
4	gi|251204	coagulation factor X activating enzyme heavy chain, RVV-X-heavy chain=metalloproteinase with disintegrin (platelet aggregation inhibitor)-like and C-type lectin-like domains [Vipera russelli=Russell~s viper, Siamensis, venom, Peptide, 429 aa]	693	47943	86	5	17	4	28.4	7.63	1969	2	1	0	570.757	1139.5	2	1139.49	0.0081	0	45.78	0.041	K	DSCFQENLK	G	Carbamidomethyl (C)	0.001000000.0	Cmpd 245, AutoMSn(570.7572), 16.5 min
4	gi|251204	coagulation factor X activating enzyme heavy chain, RVV-X-heavy chain=metalloproteinase with disintegrin (platelet aggregation inhibitor)-like and C-type lectin-like domains [Vipera russelli=Russell~s viper, Siamensis, venom, Peptide, 429 aa]	693	47943	86	5	17	4	28.4	7.63	1970	6	1	0	570.757	1139.5	2	1139.49	0.0084	0	46.79	0.033	K	DSCFQENLK	G	Carbamidomethyl (C)	0.001000000.0	Cmpd 158, AutoMSn(570.7573), 16.5 min
4	gi|251204	coagulation factor X activating enzyme heavy chain, RVV-X-heavy chain=metalloproteinase with disintegrin (platelet aggregation inhibitor)-like and C-type lectin-like domains [Vipera russelli=Russell~s viper, Siamensis, venom, Peptide, 429 aa]	693	47943	86	5	17	4	28.4	7.63	1971	4	1	0	570.757	1139.5	2	1139.49	0.0086	0	50.93	0.013	K	DSCFQENLK	G	Carbamidomethyl (C)	0.001000000.0	Cmpd 162, AutoMSn(570.7574), 16.6 min
4	gi|251204	coagulation factor X activating enzyme heavy chain, RVV-X-heavy chain=metalloproteinase with disintegrin (platelet aggregation inhibitor)-like and C-type lectin-like domains [Vipera russelli=Russell~s viper, Siamensis, venom, Peptide, 429 aa]	693	47943	86	5	17	4	28.4	7.63	1972	2	1	0	570.759	1139.5	2	1139.49	0.0108	0	44.84	0.051	K	DSCFQENLK	G	Carbamidomethyl (C)	0.001000000.0	Cmpd 240, AutoMSn(570.7585), 16.4 min
4	gi|251204	coagulation factor X activating enzyme heavy chain, RVV-X-heavy chain=metalloproteinase with disintegrin (platelet aggregation inhibitor)-like and C-type lectin-like domains [Vipera russelli=Russell~s viper, Siamensis, venom, Peptide, 429 aa]	693	47943	86	5	17	4	28.4	7.63	1973	7	1	0	570.76	1139.5	2	1139.49	0.013	0	35.44	0.45	K	DSCFQENLK	G	Carbamidomethyl (C)	0.001000000.0	Cmpd 157, AutoMSn(570.7596), 16.5 min
4	gi|251204	coagulation factor X activating enzyme heavy chain, RVV-X-heavy chain=metalloproteinase with disintegrin (platelet aggregation inhibitor)-like and C-type lectin-like domains [Vipera russelli=Russell~s viper, Siamensis, venom, Peptide, 429 aa]	693	47943	86	5	17	4	28.4	7.63	2029	2	1	0	577.26	1152.5	2	1152.5	0.0024	1	38.64	0.23	K	GSYYGYCRK	E	Carbamidomethyl (C)	0.000000100.0	Cmpd 75, AutoMSn(577.2596), 12.7 min
4	gi|251204	coagulation factor X activating enzyme heavy chain, RVV-X-heavy chain=metalloproteinase with disintegrin (platelet aggregation inhibitor)-like and C-type lectin-like domains [Vipera russelli=Russell~s viper, Siamensis, venom, Peptide, 429 aa]	693	47943	86	5	17	4	28.4	7.63	2031	1	1	0	577.265	1152.52	2	1152.5	0.0131	1	38.57	0.23	K	GSYYGYCRK	E	Carbamidomethyl (C)	0.000000100.0	Cmpd 78, AutoMSn(577.2649), 12.8 min
4	gi|251204	coagulation factor X activating enzyme heavy chain, RVV-X-heavy chain=metalloproteinase with disintegrin (platelet aggregation inhibitor)-like and C-type lectin-like domains [Vipera russelli=Russell~s viper, Siamensis, venom, Peptide, 429 aa]	693	47943	86	5	17	4	28.4	7.63	2043	1	1	0	1155.61	1154.61	1	1154.61	-0.0064	1	54.37	0.0057	R	KIPCAPQDVK	C	Carbamidomethyl (C)	0.0001000000.0	Cmpd 140, AutoMSn(1155.6127), 14.1 min
4	gi|251204	coagulation factor X activating enzyme heavy chain, RVV-X-heavy chain=metalloproteinase with disintegrin (platelet aggregation inhibitor)-like and C-type lectin-like domains [Vipera russelli=Russell~s viper, Siamensis, venom, Peptide, 429 aa]	693	47943	86	5	17	4	28.4	7.63	2044	1	1	0	578.31	1154.61	2	1154.61	-0.0058	1	37.25	0.3	R	KIPCAPQDVK	C	Carbamidomethyl (C)	0.0001000000.0	Cmpd 63, AutoMSn(578.3103), 14.1 min
4	gi|251204	coagulation factor X activating enzyme heavy chain, RVV-X-heavy chain=metalloproteinase with disintegrin (platelet aggregation inhibitor)-like and C-type lectin-like domains [Vipera russelli=Russell~s viper, Siamensis, venom, Peptide, 429 aa]	693	47943	86	5	17	4	28.4	7.63	2047	1	1	0	578.313	1154.61	2	1154.61	0.0005	1	38.02	0.25	R	KIPCAPQDVK	C	Carbamidomethyl (C)	0.0001000000.0	Cmpd 16, AutoMSn(578.3134), 14.2 min
4	gi|251204	coagulation factor X activating enzyme heavy chain, RVV-X-heavy chain=metalloproteinase with disintegrin (platelet aggregation inhibitor)-like and C-type lectin-like domains [Vipera russelli=Russell~s viper, Siamensis, venom, Peptide, 429 aa]	693	47943	86	5	17	4	28.4	7.63	2049	1	1	0	578.316	1154.62	2	1154.61	0.0057	1	53.09	0.0077	R	KIPCAPQDVK	C	Carbamidomethyl (C)	0.0001000000.0	Cmpd 68, AutoMSn(578.3160), 14.2 min
4	gi|251204	coagulation factor X activating enzyme heavy chain, RVV-X-heavy chain=metalloproteinase with disintegrin (platelet aggregation inhibitor)-like and C-type lectin-like domains [Vipera russelli=Russell~s viper, Siamensis, venom, Peptide, 429 aa]	693	47943	86	5	17	4	28.4	7.63	2050	3	1	0	578.317	1154.62	2	1154.61	0.0068	1	52.38	0.0091	R	KIPCAPQDVK	C	Carbamidomethyl (C)	0.0001000000.0	Cmpd 135, AutoMSn(578.3165), 14.0 min
4	gi|251204	coagulation factor X activating enzyme heavy chain, RVV-X-heavy chain=metalloproteinase with disintegrin (platelet aggregation inhibitor)-like and C-type lectin-like domains [Vipera russelli=Russell~s viper, Siamensis, venom, Peptide, 429 aa]	693	47943	86	5	17	4	28.4	7.63	2052	1	1	0	578.317	1154.62	2	1154.61	0.0086	1	57.07	0.0031	R	KIPCAPQDVK	C	Carbamidomethyl (C)	0.0001000000.0	Cmpd 138, AutoMSn(578.3174), 14.1 min
4	gi|251204	coagulation factor X activating enzyme heavy chain, RVV-X-heavy chain=metalloproteinase with disintegrin (platelet aggregation inhibitor)-like and C-type lectin-like domains [Vipera russelli=Russell~s viper, Siamensis, venom, Peptide, 429 aa]	693	47943	86	5	17	4	28.4	7.63	2053	3	1	0	578.318	1154.62	2	1154.61	0.01	1	42.99	0.079	R	KIPCAPQDVK	C	Carbamidomethyl (C)	0.0001000000.0	Cmpd 65, AutoMSn(578.3182), 14.1 min
4	gi|251204	coagulation factor X activating enzyme heavy chain, RVV-X-heavy chain=metalloproteinase with disintegrin (platelet aggregation inhibitor)-like and C-type lectin-like domains [Vipera russelli=Russell~s viper, Siamensis, venom, Peptide, 429 aa]	693	47943	86	5	17	4	28.4	7.63	2054	1	1	0	578.318	1154.62	2	1154.61	0.0104	1	57.66	0.0027	R	KIPCAPQDVK	C	Carbamidomethyl (C)	0.0001000000.0	Cmpd 141, AutoMSn(578.3183), 14.2 min
4	gi|251204	coagulation factor X activating enzyme heavy chain, RVV-X-heavy chain=metalloproteinase with disintegrin (platelet aggregation inhibitor)-like and C-type lectin-like domains [Vipera russelli=Russell~s viper, Siamensis, venom, Peptide, 429 aa]	693	47943	86	5	17	4	28.4	7.63	2165	1	1	0	591.289	1180.56	2	1180.57	-0.0013	0	47.78	0.026	R	NQCISLFGSR	A	Carbamidomethyl (C)	0.0010000000.0	Cmpd 458, AutoMSn(591.2896), 21.4 min
4	gi|251204	coagulation factor X activating enzyme heavy chain, RVV-X-heavy chain=metalloproteinase with disintegrin (platelet aggregation inhibitor)-like and C-type lectin-like domains [Vipera russelli=Russell~s viper, Siamensis, venom, Peptide, 429 aa]	693	47943	86	5	17	4	28.4	7.63	2168	1	1	0	591.294	1180.57	2	1180.57	0.0076	0	60.7	0.0013	R	NQCISLFGSR	A	Carbamidomethyl (C)	0.0010000000.0	Cmpd 290, AutoMSn(591.2940), 19.7 min
4	gi|251204	coagulation factor X activating enzyme heavy chain, RVV-X-heavy chain=metalloproteinase with disintegrin (platelet aggregation inhibitor)-like and C-type lectin-like domains [Vipera russelli=Russell~s viper, Siamensis, venom, Peptide, 429 aa]	693	47943	86	5	17	4	28.4	7.63	2170	1	1	0	591.294	1180.57	2	1180.57	0.0086	0	57.88	0.0026	R	NQCISLFGSR	A	Carbamidomethyl (C)	0.0010000000.0	Cmpd 141, AutoMSn(591.2945), 19.9 min
4	gi|251204	coagulation factor X activating enzyme heavy chain, RVV-X-heavy chain=metalloproteinase with disintegrin (platelet aggregation inhibitor)-like and C-type lectin-like domains [Vipera russelli=Russell~s viper, Siamensis, venom, Peptide, 429 aa]	693	47943	86	5	17	4	28.4	7.63	2171	1	1	0	591.294	1180.57	2	1180.57	0.0087	0	41.62	0.11	R	NQCISLFGSR	A	Carbamidomethyl (C)	0.0010000000.0	Cmpd 410, AutoMSn(591.2945), 20.3 min
4	gi|251204	coagulation factor X activating enzyme heavy chain, RVV-X-heavy chain=metalloproteinase with disintegrin (platelet aggregation inhibitor)-like and C-type lectin-like domains [Vipera russelli=Russell~s viper, Siamensis, venom, Peptide, 429 aa]	693	47943	86	5	17	4	28.4	7.63	2172	1	1	0	591.295	1180.57	2	1180.57	0.009	0	69.37	0.00018	R	NQCISLFGSR	A	Carbamidomethyl (C)	0.0010000000.0	Cmpd 136, AutoMSn(591.2947), 19.8 min
4	gi|251204	coagulation factor X activating enzyme heavy chain, RVV-X-heavy chain=metalloproteinase with disintegrin (platelet aggregation inhibitor)-like and C-type lectin-like domains [Vipera russelli=Russell~s viper, Siamensis, venom, Peptide, 429 aa]	693	47943	86	5	17	4	28.4	7.63	2173	1	1	0	591.295	1180.58	2	1180.57	0.0102	0	57.76	0.0026	R	NQCISLFGSR	A	Carbamidomethyl (C)	0.0010000000.0	Cmpd 129, AutoMSn(591.2953), 19.9 min
4	gi|251204	coagulation factor X activating enzyme heavy chain, RVV-X-heavy chain=metalloproteinase with disintegrin (platelet aggregation inhibitor)-like and C-type lectin-like domains [Vipera russelli=Russell~s viper, Siamensis, venom, Peptide, 429 aa]	693	47943	86	5	17	4	28.4	7.63	2174	1	1	0	591.295	1180.58	2	1180.57	0.0103	0	60.23	0.0015	R	NQCISLFGSR	A	Carbamidomethyl (C)	0.0010000000.0	Cmpd 293, AutoMSn(591.2954), 19.7 min
4	gi|251204	coagulation factor X activating enzyme heavy chain, RVV-X-heavy chain=metalloproteinase with disintegrin (platelet aggregation inhibitor)-like and C-type lectin-like domains [Vipera russelli=Russell~s viper, Siamensis, venom, Peptide, 429 aa]	693	47943	86	5	17	4	28.4	7.63	2175	1	1	0	591.295	1180.58	2	1180.57	0.0103	0	33.92	0.64	R	NQCISLFGSR	A	Carbamidomethyl (C)	0.0010000000.0	Cmpd 133, AutoMSn(591.2954), 19.7 min
4	gi|251204	coagulation factor X activating enzyme heavy chain, RVV-X-heavy chain=metalloproteinase with disintegrin (platelet aggregation inhibitor)-like and C-type lectin-like domains [Vipera russelli=Russell~s viper, Siamensis, venom, Peptide, 429 aa]	693	47943	86	5	17	4	28.4	7.63	2176	1	1	0	591.295	1180.58	2	1180.57	0.0105	0	56.89	0.0032	R	NQCISLFGSR	A	Carbamidomethyl (C)	0.0010000000.0	Cmpd 288, AutoMSn(591.2955), 19.6 min
4	gi|251204	coagulation factor X activating enzyme heavy chain, RVV-X-heavy chain=metalloproteinase with disintegrin (platelet aggregation inhibitor)-like and C-type lectin-like domains [Vipera russelli=Russell~s viper, Siamensis, venom, Peptide, 429 aa]	693	47943	86	5	17	4	28.4	7.63	2177	1	1	0	591.296	1180.58	2	1180.57	0.0109	0	57.39	0.0029	R	NQCISLFGSR	A	Carbamidomethyl (C)	0.0010000000.0	Cmpd 382, AutoMSn(591.2957), 19.6 min
4	gi|251204	coagulation factor X activating enzyme heavy chain, RVV-X-heavy chain=metalloproteinase with disintegrin (platelet aggregation inhibitor)-like and C-type lectin-like domains [Vipera russelli=Russell~s viper, Siamensis, venom, Peptide, 429 aa]	693	47943	86	5	17	4	28.4	7.63	2178	1	1	0	591.296	1180.58	2	1180.57	0.0111	0	59.79	0.0017	R	NQCISLFGSR	A	Carbamidomethyl (C)	0.0010000000.0	Cmpd 135, AutoMSn(591.2958), 19.7 min
4	gi|251204	coagulation factor X activating enzyme heavy chain, RVV-X-heavy chain=metalloproteinase with disintegrin (platelet aggregation inhibitor)-like and C-type lectin-like domains [Vipera russelli=Russell~s viper, Siamensis, venom, Peptide, 429 aa]	693	47943	86	5	17	4	28.4	7.63	2179	1	1	0	591.297	1180.58	2	1180.57	0.0133	0	59.18	0.0019	R	NQCISLFGSR	A	Carbamidomethyl (C)	0.0010000000.0	Cmpd 385, AutoMSn(591.2969), 19.7 min
4	gi|251204	coagulation factor X activating enzyme heavy chain, RVV-X-heavy chain=metalloproteinase with disintegrin (platelet aggregation inhibitor)-like and C-type lectin-like domains [Vipera russelli=Russell~s viper, Siamensis, venom, Peptide, 429 aa]	693	47943	86	5	17	4	28.4	7.63	2180	1	1	0	591.301	1180.59	2	1180.57	0.0211	0	53.01	0.0078	R	NQCISLFGSR	A	Carbamidomethyl (C)	0.0010000000.0	Cmpd 134, AutoMSn(591.3008), 19.7 min
4	gi|251204	coagulation factor X activating enzyme heavy chain, RVV-X-heavy chain=metalloproteinase with disintegrin (platelet aggregation inhibitor)-like and C-type lectin-like domains [Vipera russelli=Russell~s viper, Siamensis, venom, Peptide, 429 aa]	693	47943	86	5	17	4	28.4	7.63	2514	1	1	1	629.827	1257.64	2	1257.63	0.009	0	63.06	0.00079	R	SVEIVQEQGNR	N			Cmpd 104, AutoMSn(629.8274), 15.2 min
4	gi|251204	coagulation factor X activating enzyme heavy chain, RVV-X-heavy chain=metalloproteinase with disintegrin (platelet aggregation inhibitor)-like and C-type lectin-like domains [Vipera russelli=Russell~s viper, Siamensis, venom, Peptide, 429 aa]	693	47943	86	5	17	4	28.4	7.63	2515	1	1	1	629.828	1257.64	2	1257.63	0.0098	0	83.4	7.3e-06	R	SVEIVQEQGNR	N			Cmpd 193, AutoMSn(629.8278), 15.3 min
4	gi|251204	coagulation factor X activating enzyme heavy chain, RVV-X-heavy chain=metalloproteinase with disintegrin (platelet aggregation inhibitor)-like and C-type lectin-like domains [Vipera russelli=Russell~s viper, Siamensis, venom, Peptide, 429 aa]	693	47943	86	5	17	4	28.4	7.63	2516	2	1	1	629.83	1257.64	2	1257.63	0.0134	0	49.34	0.019	R	SVEIVQEQGNR	N			Cmpd 108, AutoMSn(629.8296), 15.3 min
4	gi|251204	coagulation factor X activating enzyme heavy chain, RVV-X-heavy chain=metalloproteinase with disintegrin (platelet aggregation inhibitor)-like and C-type lectin-like domains [Vipera russelli=Russell~s viper, Siamensis, venom, Peptide, 429 aa]	693	47943	86	5	17	4	28.4	7.63	2877	4	1	0	467.57	1399.69	3	1399.67	0.0182	1	46.75	0.031	K	IPCAPQDVKCGR	L	2 Carbamidomethyl (C)	0.001000000100.0	Cmpd 148, AutoMSn(467.5700), 14.3 min
4	gi|251204	coagulation factor X activating enzyme heavy chain, RVV-X-heavy chain=metalloproteinase with disintegrin (platelet aggregation inhibitor)-like and C-type lectin-like domains [Vipera russelli=Russell~s viper, Siamensis, venom, Peptide, 429 aa]	693	47943	86	5	17	4	28.4	7.63	3195	1	1	0	753.308	1504.6	2	1504.59	0.0121	0	70.81	0.00014	R	GYCYNGDCPIMR	N	2 Carbamidomethyl (C)	0.001000010000.0	Cmpd 311, AutoMSn(753.3082), 18.0 min
4	gi|251204	coagulation factor X activating enzyme heavy chain, RVV-X-heavy chain=metalloproteinase with disintegrin (platelet aggregation inhibitor)-like and C-type lectin-like domains [Vipera russelli=Russell~s viper, Siamensis, venom, Peptide, 429 aa]	693	47943	86	5	17	4	28.4	7.63	3196	1	1	0	753.309	1504.6	2	1504.59	0.0134	0	66.68	0.00037	R	GYCYNGDCPIMR	N	2 Carbamidomethyl (C)	0.001000010000.0	Cmpd 315, AutoMSn(753.3089), 18.1 min
4	gi|251204	coagulation factor X activating enzyme heavy chain, RVV-X-heavy chain=metalloproteinase with disintegrin (platelet aggregation inhibitor)-like and C-type lectin-like domains [Vipera russelli=Russell~s viper, Siamensis, venom, Peptide, 429 aa]	693	47943	86	5	17	4	28.4	7.63	3263	1	1	0	761.304	1520.59	2	1520.58	0.0092	0	74.63	6.4e-05	R	GYCYNGDCPIMR	N	2 Carbamidomethyl (C); Oxidation (M)	0.001000010020.0	Cmpd 246, AutoMSn(761.3042), 16.5 min
4	gi|251204	coagulation factor X activating enzyme heavy chain, RVV-X-heavy chain=metalloproteinase with disintegrin (platelet aggregation inhibitor)-like and C-type lectin-like domains [Vipera russelli=Russell~s viper, Siamensis, venom, Peptide, 429 aa]	693	47943	86	5	17	4	28.4	7.63	3265	1	1	0	761.306	1520.6	2	1520.58	0.0136	0	80.25	1.7e-05	R	GYCYNGDCPIMR	N	2 Carbamidomethyl (C); Oxidation (M)	0.001000010020.0	Cmpd 243, AutoMSn(761.3064), 16.4 min
4	gi|251204	coagulation factor X activating enzyme heavy chain, RVV-X-heavy chain=metalloproteinase with disintegrin (platelet aggregation inhibitor)-like and C-type lectin-like domains [Vipera russelli=Russell~s viper, Siamensis, venom, Peptide, 429 aa]	693	47943	86	5	17	4	28.4	7.63	3266	1	1	0	761.307	1520.6	2	1520.58	0.0138	0	72.49	0.0001	R	GYCYNGDCPIMR	N	2 Carbamidomethyl (C); Oxidation (M)	0.001000010020.0	Cmpd 249, AutoMSn(761.3065), 16.6 min
4	gi|251204	coagulation factor X activating enzyme heavy chain, RVV-X-heavy chain=metalloproteinase with disintegrin (platelet aggregation inhibitor)-like and C-type lectin-like domains [Vipera russelli=Russell~s viper, Siamensis, venom, Peptide, 429 aa]	693	47943	86	5	17	4	28.4	7.63	3438	1	1	1	772.342	1542.67	2	1542.66	0.0076	0	42.09	0.092	R	QCVDVNTAYQSTTG	-	Carbamidomethyl (C)	0.01000000000000.0	Cmpd 223, AutoMSn(772.3421), 18.1 min
4	gi|251204	coagulation factor X activating enzyme heavy chain, RVV-X-heavy chain=metalloproteinase with disintegrin (platelet aggregation inhibitor)-like and C-type lectin-like domains [Vipera russelli=Russell~s viper, Siamensis, venom, Peptide, 429 aa]	693	47943	86	5	17	4	28.4	7.63	3439	1	1	1	772.343	1542.67	2	1542.66	0.0088	0	58.97	0.0019	R	QCVDVNTAYQSTTG	-	Carbamidomethyl (C)	0.01000000000000.0	Cmpd 314, AutoMSn(772.3427), 18.0 min
4	gi|251204	coagulation factor X activating enzyme heavy chain, RVV-X-heavy chain=metalloproteinase with disintegrin (platelet aggregation inhibitor)-like and C-type lectin-like domains [Vipera russelli=Russell~s viper, Siamensis, venom, Peptide, 429 aa]	693	47943	86	5	17	4	28.4	7.63	3440	1	1	1	772.343	1542.67	2	1542.66	0.0094	0	60.13	0.0014	R	QCVDVNTAYQSTTG	-	Carbamidomethyl (C)	0.01000000000000.0	Cmpd 312, AutoMSn(772.3430), 18.0 min
4	gi|251204	coagulation factor X activating enzyme heavy chain, RVV-X-heavy chain=metalloproteinase with disintegrin (platelet aggregation inhibitor)-like and C-type lectin-like domains [Vipera russelli=Russell~s viper, Siamensis, venom, Peptide, 429 aa]	693	47943	86	5	17	4	28.4	7.63	3441	1	1	1	772.343	1542.67	2	1542.66	0.0099	0	42.08	0.092	R	QCVDVNTAYQSTTG	-	Carbamidomethyl (C)	0.01000000000000.0	Cmpd 226, AutoMSn(772.3432), 18.1 min
4	gi|251204	coagulation factor X activating enzyme heavy chain, RVV-X-heavy chain=metalloproteinase with disintegrin (platelet aggregation inhibitor)-like and C-type lectin-like domains [Vipera russelli=Russell~s viper, Siamensis, venom, Peptide, 429 aa]	693	47943	86	5	17	4	28.4	7.63	3444	1	1	1	772.345	1542.68	2	1542.66	0.0139	0	48.32	0.022	R	QCVDVNTAYQSTTG	-	Carbamidomethyl (C)	0.01000000000000.0	Cmpd 317, AutoMSn(772.3453), 18.1 min
4	gi|251204	coagulation factor X activating enzyme heavy chain, RVV-X-heavy chain=metalloproteinase with disintegrin (platelet aggregation inhibitor)-like and C-type lectin-like domains [Vipera russelli=Russell~s viper, Siamensis, venom, Peptide, 429 aa]	693	47943	86	5	17	4	28.4	7.63	3799	1	1	1	812.398	1622.78	2	1622.77	0.0088	1	50.07	0.014	R	ANVAKDSCFQENLK	G	Carbamidomethyl (C)	0.00000001000000.0	Cmpd 190, AutoMSn(812.3978), 15.2 min
4	gi|251204	coagulation factor X activating enzyme heavy chain, RVV-X-heavy chain=metalloproteinase with disintegrin (platelet aggregation inhibitor)-like and C-type lectin-like domains [Vipera russelli=Russell~s viper, Siamensis, venom, Peptide, 429 aa]	693	47943	86	5	17	4	28.4	7.63	3800	1	1	1	812.398	1622.78	2	1622.77	0.009	1	76.37	3.2e-05	R	ANVAKDSCFQENLK	G	Carbamidomethyl (C)	0.00000001000000.0	Cmpd 187, AutoMSn(812.3979), 15.2 min
4	gi|251204	coagulation factor X activating enzyme heavy chain, RVV-X-heavy chain=metalloproteinase with disintegrin (platelet aggregation inhibitor)-like and C-type lectin-like domains [Vipera russelli=Russell~s viper, Siamensis, venom, Peptide, 429 aa]	693	47943	86	5	17	4	28.4	7.63	3801	1	1	1	541.935	1622.78	3	1622.77	0.0121	1	41.84	0.09	R	ANVAKDSCFQENLK	G	Carbamidomethyl (C)	0.00000001000000.0	Cmpd 105, AutoMSn(541.9354), 15.2 min
4	gi|251204	coagulation factor X activating enzyme heavy chain, RVV-X-heavy chain=metalloproteinase with disintegrin (platelet aggregation inhibitor)-like and C-type lectin-like domains [Vipera russelli=Russell~s viper, Siamensis, venom, Peptide, 429 aa]	693	47943	86	5	17	4	28.4	7.63	3802	1	1	1	541.938	1622.79	3	1622.77	0.0201	1	57.5	0.0024	R	ANVAKDSCFQENLK	G	Carbamidomethyl (C)	0.00000001000000.0	Cmpd 184, AutoMSn(541.9381), 15.1 min
4	gi|251204	coagulation factor X activating enzyme heavy chain, RVV-X-heavy chain=metalloproteinase with disintegrin (platelet aggregation inhibitor)-like and C-type lectin-like domains [Vipera russelli=Russell~s viper, Siamensis, venom, Peptide, 429 aa]	693	47943	86	5	17	4	28.4	7.63	3854	4	1	1	824.429	1646.84	2	1646.84	0.0056	1	38.89	0.19	R	SVEIVQEQGNRNFK	T			Cmpd 205, AutoMSn(824.4289), 15.6 min
4	gi|251204	coagulation factor X activating enzyme heavy chain, RVV-X-heavy chain=metalloproteinase with disintegrin (platelet aggregation inhibitor)-like and C-type lectin-like domains [Vipera russelli=Russell~s viper, Siamensis, venom, Peptide, 429 aa]	693	47943	86	5	17	4	28.4	7.63	4061	1	1	1	850.393	1698.77	2	1698.76	0.0091	1	42.51	0.076	K	RQCVDVNTAYQSTTG	-	Carbamidomethyl (C)	0.001000000000000.0	Cmpd 224, AutoMSn(850.3934), 16.0 min
4	gi|251204	coagulation factor X activating enzyme heavy chain, RVV-X-heavy chain=metalloproteinase with disintegrin (platelet aggregation inhibitor)-like and C-type lectin-like domains [Vipera russelli=Russell~s viper, Siamensis, venom, Peptide, 429 aa]	693	47943	86	5	17	4	28.4	7.63	4545	6	1	0	672.181	2013.52	3	2013.85	-0.3323	0	39.16	0.29	K	LKPGAECGNGLCCYQCK	I	4 Carbamidomethyl (C)	0.00000010000110010.0	Cmpd 36, AutoMSn(672.1808), 15.8 min
4	gi|251204	coagulation factor X activating enzyme heavy chain, RVV-X-heavy chain=metalloproteinase with disintegrin (platelet aggregation inhibitor)-like and C-type lectin-like domains [Vipera russelli=Russell~s viper, Siamensis, venom, Peptide, 429 aa]	693	47943	86	5	17	4	28.4	7.63	4547	1	1	0	672.295	2013.86	3	2013.85	0.0099	0	49.02	0.017	K	LKPGAECGNGLCCYQCK	I	4 Carbamidomethyl (C)	0.00000010000110010.0	Cmpd 203, AutoMSn(672.2949), 15.6 min
4	gi|251204	coagulation factor X activating enzyme heavy chain, RVV-X-heavy chain=metalloproteinase with disintegrin (platelet aggregation inhibitor)-like and C-type lectin-like domains [Vipera russelli=Russell~s viper, Siamensis, venom, Peptide, 429 aa]	693	47943	86	5	17	4	28.4	7.63	4551	1	1	0	672.298	2013.87	3	2013.85	0.0202	0	51.45	0.0097	K	LKPGAECGNGLCCYQCK	I	4 Carbamidomethyl (C)	0.00000010000110010.0	Cmpd 182, AutoMSn(672.2983), 15.1 min
4	gi|251204	coagulation factor X activating enzyme heavy chain, RVV-X-heavy chain=metalloproteinase with disintegrin (platelet aggregation inhibitor)-like and C-type lectin-like domains [Vipera russelli=Russell~s viper, Siamensis, venom, Peptide, 429 aa]	693	47943	86	5	17	4	28.4	7.63	4553	1	1	0	672.301	2013.88	3	2013.85	0.0283	0	43.07	0.066	K	LKPGAECGNGLCCYQCK	I	4 Carbamidomethyl (C)	0.00000010000110010.0	Cmpd 100, AutoMSn(672.3010), 15.2 min
4	gi|251204	coagulation factor X activating enzyme heavy chain, RVV-X-heavy chain=metalloproteinase with disintegrin (platelet aggregation inhibitor)-like and C-type lectin-like domains [Vipera russelli=Russell~s viper, Siamensis, venom, Peptide, 429 aa]	693	47943	86	5	17	4	28.4	7.63	4831	1	1	0	716.31	2145.91	3	2145.89	0.0205	1	73.8	5.8e-05	K	DSCFQENLKGSYYGYCR	K	2 Carbamidomethyl (C)	0.00100000000000010.0	Cmpd 345, AutoMSn(716.3103), 18.7 min
4	gi|251204	coagulation factor X activating enzyme heavy chain, RVV-X-heavy chain=metalloproteinase with disintegrin (platelet aggregation inhibitor)-like and C-type lectin-like domains [Vipera russelli=Russell~s viper, Siamensis, venom, Peptide, 429 aa]	693	47943	86	5	17	4	28.4	7.63	4832	1	1	0	716.312	2145.91	3	2145.89	0.0243	1	44.38	0.05	K	DSCFQENLKGSYYGYCR	K	2 Carbamidomethyl (C)	0.00100000000000010.0	Cmpd 255, AutoMSn(716.3115), 18.8 min
4	gi|251204	coagulation factor X activating enzyme heavy chain, RVV-X-heavy chain=metalloproteinase with disintegrin (platelet aggregation inhibitor)-like and C-type lectin-like domains [Vipera russelli=Russell~s viper, Siamensis, venom, Peptide, 429 aa]	693	47943	86	5	17	4	28.4	7.63	4834	1	1	0	716.312	2145.91	3	2145.89	0.0257	1	87.46	2.5e-06	K	DSCFQENLKGSYYGYCR	K	2 Carbamidomethyl (C)	0.00100000000000010.0	Cmpd 347, AutoMSn(716.3120), 18.8 min
4	gi|251204	coagulation factor X activating enzyme heavy chain, RVV-X-heavy chain=metalloproteinase with disintegrin (platelet aggregation inhibitor)-like and C-type lectin-like domains [Vipera russelli=Russell~s viper, Siamensis, venom, Peptide, 429 aa]	693	47943	86	5	17	4	28.4	7.63	4835	1	1	0	716.312	2145.91	3	2145.89	0.0261	1	104.25	5.2e-08	K	DSCFQENLKGSYYGYCR	K	2 Carbamidomethyl (C)	0.00100000000000010.0	Cmpd 350, AutoMSn(716.3121), 18.9 min
4	gi|251204	coagulation factor X activating enzyme heavy chain, RVV-X-heavy chain=metalloproteinase with disintegrin (platelet aggregation inhibitor)-like and C-type lectin-like domains [Vipera russelli=Russell~s viper, Siamensis, venom, Peptide, 429 aa]	693	47943	86	5	17	4	28.4	7.63	4836	3	1	0	716.313	2145.92	3	2145.89	0.0298	1	42.09	0.084	K	DSCFQENLKGSYYGYCR	K	2 Carbamidomethyl (C)	0.00100000000000010.0	Cmpd 253, AutoMSn(716.3133), 18.8 min	emPAI	1.08
5	gi|300079900	factor X activator heavy chain [Daboia russellii russellii]	666	69475	98	6	16	3	17.9	6.01	1471	6	0	0	503.281	1004.55	2	1004.54	0.0048	1	34.3	0.69	K	IKTAGTVCR	R	Carbamidomethyl (C)	0.000000010.0	Cmpd 10, AutoMSn(503.2815), 11.0 min
5	gi|300079900	factor X activator heavy chain [Daboia russellii russellii]	666	69475	98	6	16	3	17.9	6.01	1472	2	0	0	503.282	1004.55	2	1004.54	0.005	1	50.91	0.015	K	IKTAGTVCR	R	Carbamidomethyl (C)	0.000000010.0	Cmpd 12, AutoMSn(503.2816), 11.1 min
5	gi|300079900	factor X activator heavy chain [Daboia russellii russellii]	666	69475	98	6	16	3	17.9	6.01	1473	1	0	0	503.282	1004.55	2	1004.54	0.005	1	48.75	0.025	K	IKTAGTVCR	R	Carbamidomethyl (C)	0.000000010.0	Cmpd 13, AutoMSn(503.2817), 11.1 min
5	gi|300079900	factor X activator heavy chain [Daboia russellii russellii]	666	69475	98	6	16	3	17.9	6.01	1474	1	0	0	503.283	1004.55	2	1004.54	0.0075	1	34.79	0.62	K	IKTAGTVCR	R	Carbamidomethyl (C)	0.000000010.0	Cmpd 11, AutoMSn(503.2829), 11.0 min
5	gi|300079900	factor X activator heavy chain [Daboia russellii russellii]	666	69475	98	6	16	3	17.9	6.01	1476	1	0	0	503.286	1004.56	2	1004.54	0.0127	1	48.93	0.024	K	IKTAGTVCR	R	Carbamidomethyl (C)	0.000000010.0	Cmpd 27, AutoMSn(503.2855), 11.5 min
5	gi|300079900	factor X activator heavy chain [Daboia russellii russellii]	666	69475	98	6	16	3	17.9	6.01	1529	1	0	0	513.215	1024.42	2	1024.41	0.0079	0	60.22	0.0015	K	GSYYGYCR	K	Carbamidomethyl (C)	0.00000010.0	Cmpd 167, AutoMSn(513.2149), 14.8 min
5	gi|300079900	factor X activator heavy chain [Daboia russellii russellii]	666	69475	98	6	16	3	17.9	6.01	1531	1	0	0	513.216	1024.42	2	1024.41	0.01	0	60.43	0.0014	K	GSYYGYCR	K	Carbamidomethyl (C)	0.00000010.0	Cmpd 161, AutoMSn(513.2159), 14.6 min
5	gi|300079900	factor X activator heavy chain [Daboia russellii russellii]	666	69475	98	6	16	3	17.9	6.01	1532	1	0	0	513.217	1024.42	2	1024.41	0.0127	0	54.42	0.0056	K	GSYYGYCR	K	Carbamidomethyl (C)	0.00000010.0	Cmpd 164, AutoMSn(513.2172), 14.7 min
5	gi|300079900	factor X activator heavy chain [Daboia russellii russellii]	666	69475	98	6	16	3	17.9	6.01	1541	1	0	0	514.269	1026.52	2	1026.52	0.0075	0	49.92	0.016	K	IPCAPQDVK	C	Carbamidomethyl (C)	0.001000000.0	Cmpd 195, AutoMSn(514.2694), 15.4 min
5	gi|300079900	factor X activator heavy chain [Daboia russellii russellii]	666	69475	98	6	16	3	17.9	6.01	1542	1	0	0	514.27	1026.52	2	1026.52	0.0079	0	50.17	0.015	K	IPCAPQDVK	C	Carbamidomethyl (C)	0.001000000.0	Cmpd 191, AutoMSn(514.2696), 15.3 min
5	gi|300079900	factor X activator heavy chain [Daboia russellii russellii]	666	69475	98	6	16	3	17.9	6.01	1543	2	0	0	514.27	1026.53	2	1026.52	0.0091	0	50.74	0.013	K	IPCAPQDVK	C	Carbamidomethyl (C)	0.001000000.0	Cmpd 106, AutoMSn(514.2702), 15.3 min
5	gi|300079900	factor X activator heavy chain [Daboia russellii russellii]	666	69475	98	6	16	3	17.9	6.01	1544	1	0	0	514.272	1026.53	2	1026.52	0.0135	0	43.91	0.064	K	IPCAPQDVK	C	Carbamidomethyl (C)	0.001000000.0	Cmpd 111, AutoMSn(514.2724), 15.4 min
5	gi|300079900	factor X activator heavy chain [Daboia russellii russellii]	666	69475	98	6	16	3	17.9	6.01	1545	1	0	0	514.274	1026.53	2	1026.52	0.0162	0	55.01	0.005	K	IPCAPQDVK	C	Carbamidomethyl (C)	0.001000000.0	Cmpd 103, AutoMSn(514.2738), 15.2 min
5	gi|300079900	factor X activator heavy chain [Daboia russellii russellii]	666	69475	98	6	16	3	17.9	6.01	1550	1	1	1	516.292	1030.57	2	1030.56	0.0056	0	38.34	0.49	K	CILYPPLR	K	Carbamidomethyl (C)	0.10000000.0	Cmpd 433, AutoMSn(516.2918), 20.9 min
5	gi|300079900	factor X activator heavy chain [Daboia russellii russellii]	666	69475	98	6	16	3	17.9	6.01	1901	1	0	0	560.785	1119.56	2	1119.55	0.0066	0	44.24	0.066	R	LFCLNNSPR	N	Carbamidomethyl (C)	0.001000000.0	Cmpd 97, AutoMSn(560.7853), 18.6 min
5	gi|300079900	factor X activator heavy chain [Daboia russellii russellii]	666	69475	98	6	16	3	17.9	6.01	1902	1	0	0	560.785	1119.56	2	1119.55	0.007	0	66.23	0.00042	R	LFCLNNSPR	N	Carbamidomethyl (C)	0.001000000.0	Cmpd 111, AutoMSn(560.7855), 18.5 min
5	gi|300079900	factor X activator heavy chain [Daboia russellii russellii]	666	69475	98	6	16	3	17.9	6.01	1903	1	0	0	560.786	1119.56	2	1119.55	0.0071	0	61.57	0.0012	R	LFCLNNSPR	N	Carbamidomethyl (C)	0.001000000.0	Cmpd 241, AutoMSn(560.7856), 18.5 min
5	gi|300079900	factor X activator heavy chain [Daboia russellii russellii]	666	69475	98	6	16	3	17.9	6.01	1904	1	0	0	560.786	1119.56	2	1119.55	0.0071	0	67.98	0.00028	R	LFCLNNSPR	N	Carbamidomethyl (C)	0.001000000.0	Cmpd 328, AutoMSn(560.7856), 18.3 min
5	gi|300079900	factor X activator heavy chain [Daboia russellii russellii]	666	69475	98	6	16	3	17.9	6.01	1905	1	0	0	560.786	1119.56	2	1119.55	0.0073	0	58.84	0.0023	R	LFCLNNSPR	N	Carbamidomethyl (C)	0.001000000.0	Cmpd 109, AutoMSn(560.7857), 18.5 min
5	gi|300079900	factor X activator heavy chain [Daboia russellii russellii]	666	69475	98	6	16	3	17.9	6.01	1906	1	0	0	560.786	1119.56	2	1119.55	0.0076	0	47.85	0.029	R	LFCLNNSPR	N	Carbamidomethyl (C)	0.001000000.0	Cmpd 93, AutoMSn(560.7858), 18.6 min
5	gi|300079900	factor X activator heavy chain [Daboia russellii russellii]	666	69475	98	6	16	3	17.9	6.01	1907	1	0	0	560.786	1119.56	2	1119.55	0.0078	0	65.27	0.00052	R	LFCLNNSPR	N	Carbamidomethyl (C)	0.001000000.0	Cmpd 119, AutoMSn(560.7859), 18.7 min
5	gi|300079900	factor X activator heavy chain [Daboia russellii russellii]	666	69475	98	6	16	3	17.9	6.01	1908	1	0	0	560.786	1119.56	2	1119.55	0.0085	0	62.85	0.00091	R	LFCLNNSPR	N	Carbamidomethyl (C)	0.001000000.0	Cmpd 239, AutoMSn(560.7863), 18.5 min
5	gi|300079900	factor X activator heavy chain [Daboia russellii russellii]	666	69475	98	6	16	3	17.9	6.01	1911	1	0	0	560.787	1119.56	2	1119.55	0.0103	0	70.89	0.00014	R	LFCLNNSPR	N	Carbamidomethyl (C)	0.001000000.0	Cmpd 329, AutoMSn(560.7872), 18.4 min
5	gi|300079900	factor X activator heavy chain [Daboia russellii russellii]	666	69475	98	6	16	3	17.9	6.01	1912	1	0	0	560.788	1119.56	2	1119.55	0.0122	0	71.78	0.00012	R	LFCLNNSPR	N	Carbamidomethyl (C)	0.001000000.0	Cmpd 332, AutoMSn(560.7882), 18.5 min
5	gi|300079900	factor X activator heavy chain [Daboia russellii russellii]	666	69475	98	6	16	3	17.9	6.01	1924	1	0	0	562.783	1123.55	2	1123.54	0.0069	0	49.45	0.017	R	NQCISLFGSR	A			Cmpd 322, AutoMSn(562.7829), 20.4 min
5	gi|300079900	factor X activator heavy chain [Daboia russellii russellii]	666	69475	98	6	16	3	17.9	6.01	1925	1	0	0	562.783	1123.55	2	1123.54	0.0069	0	42.67	0.083	R	NQCISLFGSR	A			Cmpd 324, AutoMSn(562.7829), 20.5 min
5	gi|300079900	factor X activator heavy chain [Daboia russellii russellii]	666	69475	98	6	16	3	17.9	6.01	1927	1	0	0	562.783	1123.55	2	1123.54	0.007	0	54.84	0.005	R	NQCISLFGSR	A			Cmpd 320, AutoMSn(562.7830), 20.4 min
5	gi|300079900	factor X activator heavy chain [Daboia russellii russellii]	666	69475	98	6	16	3	17.9	6.01	1928	3	0	0	562.784	1123.55	2	1123.54	0.0096	0	48.1	0.024	R	NQCISLFGSR	A			Cmpd 321, AutoMSn(562.7843), 20.4 min
5	gi|300079900	factor X activator heavy chain [Daboia russellii russellii]	666	69475	98	6	16	3	17.9	6.01	1930	3	0	0	562.786	1123.56	2	1123.54	0.0128	0	47.07	0.03	R	NQCISLFGSR	A			Cmpd 323, AutoMSn(562.7859), 20.5 min
5	gi|300079900	factor X activator heavy chain [Daboia russellii russellii]	666	69475	98	6	16	3	17.9	6.01	1968	2	0	0	570.757	1139.5	2	1139.49	0.0079	0	52.05	0.0097	K	DSCFQENLK	G	Carbamidomethyl (C)	0.001000000.0	Cmpd 242, AutoMSn(570.7571), 16.4 min
5	gi|300079900	factor X activator heavy chain [Daboia russellii russellii]	666	69475	98	6	16	3	17.9	6.01	1969	2	0	0	570.757	1139.5	2	1139.49	0.0081	0	45.78	0.041	K	DSCFQENLK	G	Carbamidomethyl (C)	0.001000000.0	Cmpd 245, AutoMSn(570.7572), 16.5 min
5	gi|300079900	factor X activator heavy chain [Daboia russellii russellii]	666	69475	98	6	16	3	17.9	6.01	1970	6	0	0	570.757	1139.5	2	1139.49	0.0084	0	46.79	0.033	K	DSCFQENLK	G	Carbamidomethyl (C)	0.001000000.0	Cmpd 158, AutoMSn(570.7573), 16.5 min
5	gi|300079900	factor X activator heavy chain [Daboia russellii russellii]	666	69475	98	6	16	3	17.9	6.01	1971	4	0	0	570.757	1139.5	2	1139.49	0.0086	0	50.93	0.013	K	DSCFQENLK	G	Carbamidomethyl (C)	0.001000000.0	Cmpd 162, AutoMSn(570.7574), 16.6 min
5	gi|300079900	factor X activator heavy chain [Daboia russellii russellii]	666	69475	98	6	16	3	17.9	6.01	1972	2	0	0	570.759	1139.5	2	1139.49	0.0108	0	44.84	0.051	K	DSCFQENLK	G	Carbamidomethyl (C)	0.001000000.0	Cmpd 240, AutoMSn(570.7585), 16.4 min
5	gi|300079900	factor X activator heavy chain [Daboia russellii russellii]	666	69475	98	6	16	3	17.9	6.01	1973	7	0	0	570.76	1139.5	2	1139.49	0.013	0	35.44	0.45	K	DSCFQENLK	G	Carbamidomethyl (C)	0.001000000.0	Cmpd 157, AutoMSn(570.7596), 16.5 min
5	gi|300079900	factor X activator heavy chain [Daboia russellii russellii]	666	69475	98	6	16	3	17.9	6.01	2029	2	0	0	577.26	1152.5	2	1152.5	0.0024	1	38.64	0.23	K	GSYYGYCRK	E	Carbamidomethyl (C)	0.000000100.0	Cmpd 75, AutoMSn(577.2596), 12.7 min
5	gi|300079900	factor X activator heavy chain [Daboia russellii russellii]	666	69475	98	6	16	3	17.9	6.01	2031	1	0	0	577.265	1152.52	2	1152.5	0.0131	1	38.57	0.23	K	GSYYGYCRK	E	Carbamidomethyl (C)	0.000000100.0	Cmpd 78, AutoMSn(577.2649), 12.8 min
5	gi|300079900	factor X activator heavy chain [Daboia russellii russellii]	666	69475	98	6	16	3	17.9	6.01	2043	1	0	0	1155.61	1154.61	1	1154.61	-0.0064	1	54.37	0.0057	R	KIPCAPQDVK	C	Carbamidomethyl (C)	0.0001000000.0	Cmpd 140, AutoMSn(1155.6127), 14.1 min
5	gi|300079900	factor X activator heavy chain [Daboia russellii russellii]	666	69475	98	6	16	3	17.9	6.01	2044	1	0	0	578.31	1154.61	2	1154.61	-0.0058	1	37.25	0.3	R	KIPCAPQDVK	C	Carbamidomethyl (C)	0.0001000000.0	Cmpd 63, AutoMSn(578.3103), 14.1 min
5	gi|300079900	factor X activator heavy chain [Daboia russellii russellii]	666	69475	98	6	16	3	17.9	6.01	2047	1	0	0	578.313	1154.61	2	1154.61	0.0005	1	38.02	0.25	R	KIPCAPQDVK	C	Carbamidomethyl (C)	0.0001000000.0	Cmpd 16, AutoMSn(578.3134), 14.2 min
5	gi|300079900	factor X activator heavy chain [Daboia russellii russellii]	666	69475	98	6	16	3	17.9	6.01	2049	1	0	0	578.316	1154.62	2	1154.61	0.0057	1	53.09	0.0077	R	KIPCAPQDVK	C	Carbamidomethyl (C)	0.0001000000.0	Cmpd 68, AutoMSn(578.3160), 14.2 min
5	gi|300079900	factor X activator heavy chain [Daboia russellii russellii]	666	69475	98	6	16	3	17.9	6.01	2050	3	0	0	578.317	1154.62	2	1154.61	0.0068	1	52.38	0.0091	R	KIPCAPQDVK	C	Carbamidomethyl (C)	0.0001000000.0	Cmpd 135, AutoMSn(578.3165), 14.0 min
5	gi|300079900	factor X activator heavy chain [Daboia russellii russellii]	666	69475	98	6	16	3	17.9	6.01	2052	1	0	0	578.317	1154.62	2	1154.61	0.0086	1	57.07	0.0031	R	KIPCAPQDVK	C	Carbamidomethyl (C)	0.0001000000.0	Cmpd 138, AutoMSn(578.3174), 14.1 min
5	gi|300079900	factor X activator heavy chain [Daboia russellii russellii]	666	69475	98	6	16	3	17.9	6.01	2053	3	0	0	578.318	1154.62	2	1154.61	0.01	1	42.99	0.079	R	KIPCAPQDVK	C	Carbamidomethyl (C)	0.0001000000.0	Cmpd 65, AutoMSn(578.3182), 14.1 min
5	gi|300079900	factor X activator heavy chain [Daboia russellii russellii]	666	69475	98	6	16	3	17.9	6.01	2054	1	0	0	578.318	1154.62	2	1154.61	0.0104	1	57.66	0.0027	R	KIPCAPQDVK	C	Carbamidomethyl (C)	0.0001000000.0	Cmpd 141, AutoMSn(578.3183), 14.2 min
5	gi|300079900	factor X activator heavy chain [Daboia russellii russellii]	666	69475	98	6	16	3	17.9	6.01	2057	1	1	1	578.827	1155.64	2	1155.64	0.0036	0	69.44	0.00019	R	SVGIVQVQGNR	N			Cmpd 257, AutoMSn(578.8271), 16.8 min
5	gi|300079900	factor X activator heavy chain [Daboia russellii russellii]	666	69475	98	6	16	3	17.9	6.01	2058	1	1	1	578.827	1155.64	2	1155.64	0.0038	0	54.46	0.0059	R	SVGIVQVQGNR	N			Cmpd 59, AutoMSn(578.8272), 16.7 min
5	gi|300079900	factor X activator heavy chain [Daboia russellii russellii]	666	69475	98	6	16	3	17.9	6.01	2059	1	1	1	578.828	1155.64	2	1155.64	0.0054	0	60.03	0.0016	R	SVGIVQVQGNR	N			Cmpd 168, AutoMSn(578.8280), 16.7 min
5	gi|300079900	factor X activator heavy chain [Daboia russellii russellii]	666	69475	98	6	16	3	17.9	6.01	2060	1	1	1	578.828	1155.64	2	1155.64	0.0054	0	65.03	0.00051	R	SVGIVQVQGNR	N			Cmpd 163, AutoMSn(578.8280), 16.6 min
5	gi|300079900	factor X activator heavy chain [Daboia russellii russellii]	666	69475	98	6	16	3	17.9	6.01	2062	1	1	1	578.828	1155.64	2	1155.64	0.0057	0	83.8	6.8e-06	R	SVGIVQVQGNR	N			Cmpd 169, AutoMSn(578.8281), 16.8 min
5	gi|300079900	factor X activator heavy chain [Daboia russellii russellii]	666	69475	98	6	16	3	17.9	6.01	2063	1	1	1	578.828	1155.64	2	1155.64	0.006	0	76.82	3.4e-05	R	SVGIVQVQGNR	N			Cmpd 247, AutoMSn(578.8283), 16.5 min
5	gi|300079900	factor X activator heavy chain [Daboia russellii russellii]	666	69475	98	6	16	3	17.9	6.01	2064	1	1	1	578.829	1155.64	2	1155.64	0.0068	0	70.96	0.00013	R	SVGIVQVQGNR	N			Cmpd 166, AutoMSn(578.8287), 16.7 min
5	gi|300079900	factor X activator heavy chain [Daboia russellii russellii]	666	69475	98	6	16	3	17.9	6.01	2065	1	1	1	578.829	1155.64	2	1155.64	0.0068	0	38.02	0.26	R	SVGIVQVQGNR	N			Cmpd 61, AutoMSn(578.8287), 16.8 min
5	gi|300079900	factor X activator heavy chain [Daboia russellii russellii]	666	69475	98	6	16	3	17.9	6.01	2066	1	1	1	578.83	1155.64	2	1155.64	0.009	0	76.97	3.3e-05	R	SVGIVQVQGNR	N			Cmpd 251, AutoMSn(578.8298), 16.6 min
5	gi|300079900	factor X activator heavy chain [Daboia russellii russellii]	666	69475	98	6	16	3	17.9	6.01	2067	1	1	1	578.83	1155.65	2	1155.64	0.0095	0	54.03	0.0065	R	SVGIVQVQGNR	N			Cmpd 58, AutoMSn(578.8300), 16.7 min
5	gi|300079900	factor X activator heavy chain [Daboia russellii russellii]	666	69475	98	6	16	3	17.9	6.01	2068	1	1	1	578.83	1155.65	2	1155.64	0.0102	0	74.73	5.5e-05	R	SVGIVQVQGNR	N			Cmpd 248, AutoMSn(578.8304), 16.6 min
5	gi|300079900	factor X activator heavy chain [Daboia russellii russellii]	666	69475	98	6	16	3	17.9	6.01	2069	1	1	1	578.831	1155.65	2	1155.64	0.0113	0	71.89	0.00011	R	SVGIVQVQGNR	N			Cmpd 164, AutoMSn(578.8309), 16.6 min
5	gi|300079900	factor X activator heavy chain [Daboia russellii russellii]	666	69475	98	6	16	3	17.9	6.01	2070	1	1	1	578.831	1155.65	2	1155.64	0.0118	0	70.83	0.00014	R	SVGIVQVQGNR	N			Cmpd 167, AutoMSn(578.8312), 16.7 min
5	gi|300079900	factor X activator heavy chain [Daboia russellii russellii]	666	69475	98	6	16	3	17.9	6.01	2080	1	1	1	580.337	1158.66	2	1158.66	0.0017	1	54.46	0.0063	K	CILYPPLRK	D	Carbamidomethyl (C)	0.100000000.0	Cmpd 212, AutoMSn(580.3373), 17.8 min
5	gi|300079900	factor X activator heavy chain [Daboia russellii russellii]	666	69475	98	6	16	3	17.9	6.01	2081	2	1	1	580.339	1158.66	2	1158.66	0.0057	1	48.6	0.025	K	CILYPPLRK	D	Carbamidomethyl (C)	0.100000000.0	Cmpd 215, AutoMSn(580.3393), 17.9 min
5	gi|300079900	factor X activator heavy chain [Daboia russellii russellii]	666	69475	98	6	16	3	17.9	6.01	2082	1	1	1	580.34	1158.67	2	1158.66	0.0076	1	40.16	0.17	K	CILYPPLRK	D	Carbamidomethyl (C)	0.100000000.0	Cmpd 219, AutoMSn(580.3402), 18.0 min
5	gi|300079900	factor X activator heavy chain [Daboia russellii russellii]	666	69475	98	6	16	3	17.9	6.01	2083	1	1	1	580.341	1158.67	2	1158.66	0.0092	1	52.69	0.0096	K	CILYPPLRK	D	Carbamidomethyl (C)	0.100000000.0	Cmpd 299, AutoMSn(580.3410), 17.7 min
5	gi|300079900	factor X activator heavy chain [Daboia russellii russellii]	666	69475	98	6	16	3	17.9	6.01	2084	3	1	1	580.341	1158.67	2	1158.66	0.0095	1	47.23	0.034	K	CILYPPLRK	D	Carbamidomethyl (C)	0.100000000.0	Cmpd 305, AutoMSn(580.3412), 17.8 min
5	gi|300079900	factor X activator heavy chain [Daboia russellii russellii]	666	69475	98	6	16	3	17.9	6.01	2085	2	1	1	580.341	1158.67	2	1158.66	0.0095	1	50.09	0.018	K	CILYPPLRK	D	Carbamidomethyl (C)	0.100000000.0	Cmpd 302, AutoMSn(580.3412), 17.8 min
5	gi|300079900	factor X activator heavy chain [Daboia russellii russellii]	666	69475	98	6	16	3	17.9	6.01	2087	5	1	1	387.231	1158.67	3	1158.66	0.0134	1	43.18	0.086	K	CILYPPLRK	D	Carbamidomethyl (C)	0.100000000.0	Cmpd 216, AutoMSn(387.2312), 17.9 min
5	gi|300079900	factor X activator heavy chain [Daboia russellii russellii]	666	69475	98	6	16	3	17.9	6.01	2088	1	1	1	387.232	1158.67	3	1158.66	0.0154	1	54.83	0.0059	K	CILYPPLRK	D	Carbamidomethyl (C)	0.100000000.0	Cmpd 306, AutoMSn(387.2318), 17.9 min
5	gi|300079900	factor X activator heavy chain [Daboia russellii russellii]	666	69475	98	6	16	3	17.9	6.01	2089	7	1	1	387.232	1158.67	3	1158.66	0.0166	1	38.72	0.24	K	CILYPPLRK	D	Carbamidomethyl (C)	0.100000000.0	Cmpd 300, AutoMSn(387.2323), 17.7 min
5	gi|300079900	factor X activator heavy chain [Daboia russellii russellii]	666	69475	98	6	16	3	17.9	6.01	2090	1	1	1	387.233	1158.68	3	1158.66	0.0177	1	59.82	0.0019	K	CILYPPLRK	D	Carbamidomethyl (C)	0.100000000.0	Cmpd 303, AutoMSn(387.2326), 17.8 min
5	gi|300079900	factor X activator heavy chain [Daboia russellii russellii]	666	69475	98	6	16	3	17.9	6.01	2165	1	0	0	591.289	1180.56	2	1180.57	-0.0013	0	47.78	0.026	R	NQCISLFGSR	A	Carbamidomethyl (C)	0.0010000000.0	Cmpd 458, AutoMSn(591.2896), 21.4 min
5	gi|300079900	factor X activator heavy chain [Daboia russellii russellii]	666	69475	98	6	16	3	17.9	6.01	2168	1	0	0	591.294	1180.57	2	1180.57	0.0076	0	60.7	0.0013	R	NQCISLFGSR	A	Carbamidomethyl (C)	0.0010000000.0	Cmpd 290, AutoMSn(591.2940), 19.7 min
5	gi|300079900	factor X activator heavy chain [Daboia russellii russellii]	666	69475	98	6	16	3	17.9	6.01	2170	1	0	0	591.294	1180.57	2	1180.57	0.0086	0	57.88	0.0026	R	NQCISLFGSR	A	Carbamidomethyl (C)	0.0010000000.0	Cmpd 141, AutoMSn(591.2945), 19.9 min
5	gi|300079900	factor X activator heavy chain [Daboia russellii russellii]	666	69475	98	6	16	3	17.9	6.01	2171	1	0	0	591.294	1180.57	2	1180.57	0.0087	0	41.62	0.11	R	NQCISLFGSR	A	Carbamidomethyl (C)	0.0010000000.0	Cmpd 410, AutoMSn(591.2945), 20.3 min
5	gi|300079900	factor X activator heavy chain [Daboia russellii russellii]	666	69475	98	6	16	3	17.9	6.01	2172	1	0	0	591.295	1180.57	2	1180.57	0.009	0	69.37	0.00018	R	NQCISLFGSR	A	Carbamidomethyl (C)	0.0010000000.0	Cmpd 136, AutoMSn(591.2947), 19.8 min
5	gi|300079900	factor X activator heavy chain [Daboia russellii russellii]	666	69475	98	6	16	3	17.9	6.01	2173	1	0	0	591.295	1180.58	2	1180.57	0.0102	0	57.76	0.0026	R	NQCISLFGSR	A	Carbamidomethyl (C)	0.0010000000.0	Cmpd 129, AutoMSn(591.2953), 19.9 min
5	gi|300079900	factor X activator heavy chain [Daboia russellii russellii]	666	69475	98	6	16	3	17.9	6.01	2174	1	0	0	591.295	1180.58	2	1180.57	0.0103	0	60.23	0.0015	R	NQCISLFGSR	A	Carbamidomethyl (C)	0.0010000000.0	Cmpd 293, AutoMSn(591.2954), 19.7 min
5	gi|300079900	factor X activator heavy chain [Daboia russellii russellii]	666	69475	98	6	16	3	17.9	6.01	2175	1	0	0	591.295	1180.58	2	1180.57	0.0103	0	33.92	0.64	R	NQCISLFGSR	A	Carbamidomethyl (C)	0.0010000000.0	Cmpd 133, AutoMSn(591.2954), 19.7 min
5	gi|300079900	factor X activator heavy chain [Daboia russellii russellii]	666	69475	98	6	16	3	17.9	6.01	2176	1	0	0	591.295	1180.58	2	1180.57	0.0105	0	56.89	0.0032	R	NQCISLFGSR	A	Carbamidomethyl (C)	0.0010000000.0	Cmpd 288, AutoMSn(591.2955), 19.6 min
5	gi|300079900	factor X activator heavy chain [Daboia russellii russellii]	666	69475	98	6	16	3	17.9	6.01	2177	1	0	0	591.296	1180.58	2	1180.57	0.0109	0	57.39	0.0029	R	NQCISLFGSR	A	Carbamidomethyl (C)	0.0010000000.0	Cmpd 382, AutoMSn(591.2957), 19.6 min
5	gi|300079900	factor X activator heavy chain [Daboia russellii russellii]	666	69475	98	6	16	3	17.9	6.01	2178	1	0	0	591.296	1180.58	2	1180.57	0.0111	0	59.79	0.0017	R	NQCISLFGSR	A	Carbamidomethyl (C)	0.0010000000.0	Cmpd 135, AutoMSn(591.2958), 19.7 min
5	gi|300079900	factor X activator heavy chain [Daboia russellii russellii]	666	69475	98	6	16	3	17.9	6.01	2179	1	0	0	591.297	1180.58	2	1180.57	0.0133	0	59.18	0.0019	R	NQCISLFGSR	A	Carbamidomethyl (C)	0.0010000000.0	Cmpd 385, AutoMSn(591.2969), 19.7 min
5	gi|300079900	factor X activator heavy chain [Daboia russellii russellii]	666	69475	98	6	16	3	17.9	6.01	2180	1	0	0	591.301	1180.59	2	1180.57	0.0211	0	53.01	0.0078	R	NQCISLFGSR	A	Carbamidomethyl (C)	0.0010000000.0	Cmpd 134, AutoMSn(591.3008), 19.7 min
5	gi|300079900	factor X activator heavy chain [Daboia russellii russellii]	666	69475	98	6	16	3	17.9	6.01	2877	4	0	0	467.57	1399.69	3	1399.67	0.0182	1	46.75	0.031	K	IPCAPQDVKCGR	L	2 Carbamidomethyl (C)	0.001000000100.0	Cmpd 148, AutoMSn(467.5700), 14.3 min
5	gi|300079900	factor X activator heavy chain [Daboia russellii russellii]	666	69475	98	6	16	3	17.9	6.01	3195	1	0	0	753.308	1504.6	2	1504.59	0.0121	0	70.81	0.00014	R	GYCYNGDCPIMR	N	2 Carbamidomethyl (C)	0.001000010000.0	Cmpd 311, AutoMSn(753.3082), 18.0 min
5	gi|300079900	factor X activator heavy chain [Daboia russellii russellii]	666	69475	98	6	16	3	17.9	6.01	3196	1	0	0	753.309	1504.6	2	1504.59	0.0134	0	66.68	0.00037	R	GYCYNGDCPIMR	N	2 Carbamidomethyl (C)	0.001000010000.0	Cmpd 315, AutoMSn(753.3089), 18.1 min
5	gi|300079900	factor X activator heavy chain [Daboia russellii russellii]	666	69475	98	6	16	3	17.9	6.01	3263	1	0	0	761.304	1520.59	2	1520.58	0.0092	0	74.63	6.4e-05	R	GYCYNGDCPIMR	N	2 Carbamidomethyl (C); Oxidation (M)	0.001000010020.0	Cmpd 246, AutoMSn(761.3042), 16.5 min
5	gi|300079900	factor X activator heavy chain [Daboia russellii russellii]	666	69475	98	6	16	3	17.9	6.01	3265	1	0	0	761.306	1520.6	2	1520.58	0.0136	0	80.25	1.7e-05	R	GYCYNGDCPIMR	N	2 Carbamidomethyl (C); Oxidation (M)	0.001000010020.0	Cmpd 243, AutoMSn(761.3064), 16.4 min
5	gi|300079900	factor X activator heavy chain [Daboia russellii russellii]	666	69475	98	6	16	3	17.9	6.01	3266	1	0	0	761.307	1520.6	2	1520.58	0.0138	0	72.49	0.0001	R	GYCYNGDCPIMR	N	2 Carbamidomethyl (C); Oxidation (M)	0.001000010020.0	Cmpd 249, AutoMSn(761.3065), 16.6 min
5	gi|300079900	factor X activator heavy chain [Daboia russellii russellii]	666	69475	98	6	16	3	17.9	6.01	3453	2	1	1	515.959	1544.86	3	1544.84	0.0132	1	48.65	0.021	R	SVGIVQVQGNRNFK	T			Cmpd 250, AutoMSn(515.9591), 16.6 min
5	gi|300079900	factor X activator heavy chain [Daboia russellii russellii]	666	69475	98	6	16	3	17.9	6.01	3455	1	1	1	515.965	1544.87	3	1544.84	0.0295	1	55.92	0.0041	R	SVGIVQVQGNRNFK	T			Cmpd 253, AutoMSn(515.9646), 16.7 min
5	gi|300079900	factor X activator heavy chain [Daboia russellii russellii]	666	69475	98	6	16	3	17.9	6.01	4545	6	0	0	672.181	2013.52	3	2013.85	-0.3323	0	39.16	0.29	K	LKPGAECGNGLCCYQCK	I	4 Carbamidomethyl (C)	0.00000010000110010.0	Cmpd 36, AutoMSn(672.1808), 15.8 min
5	gi|300079900	factor X activator heavy chain [Daboia russellii russellii]	666	69475	98	6	16	3	17.9	6.01	4547	1	0	0	672.295	2013.86	3	2013.85	0.0099	0	49.02	0.017	K	LKPGAECGNGLCCYQCK	I	4 Carbamidomethyl (C)	0.00000010000110010.0	Cmpd 203, AutoMSn(672.2949), 15.6 min
5	gi|300079900	factor X activator heavy chain [Daboia russellii russellii]	666	69475	98	6	16	3	17.9	6.01	4551	1	0	0	672.298	2013.87	3	2013.85	0.0202	0	51.45	0.0097	K	LKPGAECGNGLCCYQCK	I	4 Carbamidomethyl (C)	0.00000010000110010.0	Cmpd 182, AutoMSn(672.2983), 15.1 min
5	gi|300079900	factor X activator heavy chain [Daboia russellii russellii]	666	69475	98	6	16	3	17.9	6.01	4553	1	0	0	672.301	2013.88	3	2013.85	0.0283	0	43.07	0.066	K	LKPGAECGNGLCCYQCK	I	4 Carbamidomethyl (C)	0.00000010000110010.0	Cmpd 100, AutoMSn(672.3010), 15.2 min
5	gi|300079900	factor X activator heavy chain [Daboia russellii russellii]	666	69475	98	6	16	3	17.9	6.01	4831	1	0	0	716.31	2145.91	3	2145.89	0.0205	1	73.8	5.8e-05	K	DSCFQENLKGSYYGYCR	K	2 Carbamidomethyl (C)	0.00100000000000010.0	Cmpd 345, AutoMSn(716.3103), 18.7 min
5	gi|300079900	factor X activator heavy chain [Daboia russellii russellii]	666	69475	98	6	16	3	17.9	6.01	4832	1	0	0	716.312	2145.91	3	2145.89	0.0243	1	44.38	0.05	K	DSCFQENLKGSYYGYCR	K	2 Carbamidomethyl (C)	0.00100000000000010.0	Cmpd 255, AutoMSn(716.3115), 18.8 min
5	gi|300079900	factor X activator heavy chain [Daboia russellii russellii]	666	69475	98	6	16	3	17.9	6.01	4834	1	0	0	716.312	2145.91	3	2145.89	0.0257	1	87.46	2.5e-06	K	DSCFQENLKGSYYGYCR	K	2 Carbamidomethyl (C)	0.00100000000000010.0	Cmpd 347, AutoMSn(716.3120), 18.8 min
5	gi|300079900	factor X activator heavy chain [Daboia russellii russellii]	666	69475	98	6	16	3	17.9	6.01	4835	1	0	0	716.312	2145.91	3	2145.89	0.0261	1	104.25	5.2e-08	K	DSCFQENLKGSYYGYCR	K	2 Carbamidomethyl (C)	0.00100000000000010.0	Cmpd 350, AutoMSn(716.3121), 18.9 min
5	gi|300079900	factor X activator heavy chain [Daboia russellii russellii]	666	69475	98	6	16	3	17.9	6.01	4836	3	0	0	716.313	2145.92	3	2145.89	0.0298	1	42.09	0.084	K	DSCFQENLKGSYYGYCR	K	2 Carbamidomethyl (C)	0.00100000000000010.0	Cmpd 253, AutoMSn(716.3133), 18.8 min	emPAI	0.45
6	gi|37927194	Chain B, Crystal Structure Of Rv4RV7 COMPLEX	498	13803	63	15	10	3	59.8	8.96	523	2	1	0	668.361	667.354	1	667.354	-0.0001	0	37.3	0.27	K	FLSSSK	C			Cmpd 97, AutoMSn(668.3612), 12.3 min
6	gi|37927194	Chain B, Crystal Structure Of Rv4RV7 COMPLEX	498	13803	63	15	10	3	59.8	8.96	525	1	1	0	668.362	667.355	1	667.354	0.0004	0	37.92	0.24	K	FLSSSK	C			Cmpd 103, AutoMSn(668.3618), 12.4 min
6	gi|37927194	Chain B, Crystal Structure Of Rv4RV7 COMPLEX	498	13803	63	15	10	3	59.8	8.96	526	2	1	0	668.362	667.355	1	667.354	0.0008	0	37.59	0.25	K	FLSSSK	C			Cmpd 100, AutoMSn(668.3622), 12.3 min
6	gi|37927194	Chain B, Crystal Structure Of Rv4RV7 COMPLEX	498	13803	63	15	10	3	59.8	8.96	685	1	1	1	388.2	774.386	2	774.381	0.0059	0	45.2	0.069	R	GNIVCGR	N	Carbamidomethyl (C)	0.0000100.0	Cmpd 110, AutoMSn(388.2005), 12.6 min
6	gi|37927194	Chain B, Crystal Structure Of Rv4RV7 COMPLEX	498	13803	63	15	10	3	59.8	8.96	1148	1	1	0	448.243	894.472	2	894.471	0.0007	0	41.29	0.11	-	NLFQFAR	M			Cmpd 317, AutoMSn(448.2432), 21.0 min
6	gi|37927194	Chain B, Crystal Structure Of Rv4RV7 COMPLEX	498	13803	63	15	10	3	59.8	8.96	1149	1	1	0	448.244	894.474	2	894.471	0.003	0	43.47	0.068	-	NLFQFAR	M			Cmpd 156, AutoMSn(448.2443), 21.0 min
6	gi|37927194	Chain B, Crystal Structure Of Rv4RV7 COMPLEX	498	13803	63	15	10	3	59.8	8.96	1150	1	1	0	448.245	894.475	2	894.471	0.0036	0	39.42	0.17	-	NLFQFAR	M			Cmpd 318, AutoMSn(448.2447), 21.1 min
6	gi|37927194	Chain B, Crystal Structure Of Rv4RV7 COMPLEX	498	13803	63	15	10	3	59.8	8.96	1151	1	1	0	448.245	894.476	2	894.471	0.0046	0	53.42	0.0069	-	NLFQFAR	M			Cmpd 313, AutoMSn(448.2452), 21.1 min
6	gi|37927194	Chain B, Crystal Structure Of Rv4RV7 COMPLEX	498	13803	63	15	10	3	59.8	8.96	1153	1	1	0	448.246	894.477	2	894.471	0.0054	0	43.8	0.063	-	NLFQFAR	M			Cmpd 265, AutoMSn(448.2456), 21.0 min
6	gi|37927194	Chain B, Crystal Structure Of Rv4RV7 COMPLEX	498	13803	63	15	10	3	59.8	8.96	1154	1	1	0	448.246	894.477	2	894.471	0.0062	0	41.99	0.096	-	NLFQFAR	M			Cmpd 317, AutoMSn(448.2459), 21.1 min
6	gi|37927194	Chain B, Crystal Structure Of Rv4RV7 COMPLEX	498	13803	63	15	10	3	59.8	8.96	1155	1	1	0	448.246	894.478	2	894.471	0.0069	0	55.55	0.0042	-	NLFQFAR	M			Cmpd 311, AutoMSn(448.2463), 21.0 min
6	gi|37927194	Chain B, Crystal Structure Of Rv4RV7 COMPLEX	498	13803	63	15	10	3	59.8	8.96	1156	1	1	0	448.246	894.478	2	894.471	0.007	0	55.87	0.0039	-	NLFQFAR	M			Cmpd 476, AutoMSn(448.2463), 20.8 min
6	gi|37927194	Chain B, Crystal Structure Of Rv4RV7 COMPLEX	498	13803	63	15	10	3	59.8	8.96	1158	1	1	0	448.247	894.478	2	894.471	0.0073	0	40.46	0.14	-	NLFQFAR	M			Cmpd 159, AutoMSn(448.2465), 21.0 min
6	gi|37927194	Chain B, Crystal Structure Of Rv4RV7 COMPLEX	498	13803	63	15	10	3	59.8	8.96	1161	1	1	0	448.247	894.479	2	894.471	0.0081	0	43.64	0.065	-	NLFQFAR	M			Cmpd 271, AutoMSn(448.2469), 21.1 min
6	gi|37927194	Chain B, Crystal Structure Of Rv4RV7 COMPLEX	498	13803	63	15	10	3	59.8	8.96	1162	1	1	0	448.247	894.48	2	894.471	0.0088	0	55.72	0.0041	-	NLFQFAR	M			Cmpd 479, AutoMSn(448.2473), 20.9 min
6	gi|37927194	Chain B, Crystal Structure Of Rv4RV7 COMPLEX	498	13803	63	15	10	3	59.8	8.96	1163	2	1	0	448.247	894.48	2	894.471	0.009	0	43.23	0.072	-	NLFQFAR	M			Cmpd 316, AutoMSn(448.2474), 21.2 min
6	gi|37927194	Chain B, Crystal Structure Of Rv4RV7 COMPLEX	498	13803	63	15	10	3	59.8	8.96	1165	1	1	0	448.248	894.481	2	894.471	0.0097	0	39.92	0.15	-	NLFQFAR	M			Cmpd 314, AutoMSn(448.2477), 21.0 min
6	gi|37927194	Chain B, Crystal Structure Of Rv4RV7 COMPLEX	498	13803	63	15	10	3	59.8	8.96	1167	1	1	0	448.248	894.482	2	894.471	0.0106	0	52.7	0.0081	-	NLFQFAR	M			Cmpd 482, AutoMSn(448.2481), 21.0 min
6	gi|37927194	Chain B, Crystal Structure Of Rv4RV7 COMPLEX	498	13803	63	15	10	3	59.8	8.96	1168	1	1	0	448.249	894.483	2	894.471	0.0117	0	44.48	0.054	-	NLFQFAR	M			Cmpd 231, AutoMSn(448.2487), 21.0 min
6	gi|37927194	Chain B, Crystal Structure Of Rv4RV7 COMPLEX	498	13803	63	15	10	3	59.8	8.96	1170	1	1	0	448.249	894.483	2	894.471	0.012	0	44.82	0.05	-	NLFQFAR	M			Cmpd 445, AutoMSn(448.2488), 21.1 min
6	gi|37927194	Chain B, Crystal Structure Of Rv4RV7 COMPLEX	498	13803	63	15	10	3	59.8	8.96	1744	1	1	1	1088.56	1087.55	1	1087.55	-0.0053	1	40.02	0.18	K	EYKFLSSSK	C			Cmpd 245, AutoMSn(1088.5570), 15.6 min
6	gi|37927194	Chain B, Crystal Structure Of Rv4RV7 COMPLEX	498	13803	63	15	10	3	59.8	8.96	1745	1	1	1	544.787	1087.56	2	1087.55	0.0053	1	43.51	0.082	K	EYKFLSSSK	C			Cmpd 244, AutoMSn(544.7874), 15.6 min
6	gi|37927194	Chain B, Crystal Structure Of Rv4RV7 COMPLEX	498	13803	63	15	10	3	59.8	8.96	1746	1	1	1	544.789	1087.56	2	1087.55	0.0089	1	35.16	0.56	K	EYKFLSSSK	C			Cmpd 249, AutoMSn(544.7892), 15.7 min
6	gi|37927194	Chain B, Crystal Structure Of Rv4RV7 COMPLEX	498	13803	63	15	10	3	59.8	8.96	2194	1	1	1	594.786	1187.56	2	1187.55	0.0078	0	74.31	6.1e-05	R	VAANCFHQNK	N	Carbamidomethyl (C)	0.0000100000.0	Cmpd 75, AutoMSn(594.7864), 11.8 min
6	gi|37927194	Chain B, Crystal Structure Of Rv4RV7 COMPLEX	498	13803	63	15	10	3	59.8	8.96	2195	1	1	1	594.788	1187.56	2	1187.55	0.0112	0	83.28	7.7e-06	R	VAANCFHQNK	N	Carbamidomethyl (C)	0.0000100000.0	Cmpd 79, AutoMSn(594.7882), 11.9 min
6	gi|37927194	Chain B, Crystal Structure Of Rv4RV7 COMPLEX	498	13803	63	15	10	3	59.8	8.96	2196	1	1	1	594.789	1187.56	2	1187.55	0.0127	0	80.42	1.5e-05	R	VAANCFHQNK	N	Carbamidomethyl (C)	0.0000100000.0	Cmpd 76, AutoMSn(594.7889), 11.8 min
6	gi|37927194	Chain B, Crystal Structure Of Rv4RV7 COMPLEX	498	13803	63	15	10	3	59.8	8.96	2197	1	1	1	396.862	1187.56	3	1187.55	0.0131	0	64.63	0.00056	R	VAANCFHQNK	N	Carbamidomethyl (C)	0.0000100000.0	Cmpd 86, AutoMSn(396.8618), 12.0 min
6	gi|37927194	Chain B, Crystal Structure Of Rv4RV7 COMPLEX	498	13803	63	15	10	3	59.8	8.96	2198	1	1	1	396.863	1187.57	3	1187.55	0.0174	0	78.65	2.2e-05	R	VAANCFHQNK	N	Carbamidomethyl (C)	0.0000100000.0	Cmpd 81, AutoMSn(396.8633), 11.9 min
6	gi|37927194	Chain B, Crystal Structure Of Rv4RV7 COMPLEX	498	13803	63	15	10	3	59.8	8.96	2199	1	1	1	396.863	1187.57	3	1187.55	0.018	0	64.94	0.00052	R	VAANCFHQNK	N	Carbamidomethyl (C)	0.0000100000.0	Cmpd 83, AutoMSn(396.8635), 12.0 min
6	gi|37927194	Chain B, Crystal Structure Of Rv4RV7 COMPLEX	498	13803	63	15	10	3	59.8	8.96	2452	1	1	1	624.327	1246.64	2	1246.63	0.0052	0	88.67	2.2e-06	K	LAIYSYSFQR	G			Cmpd 172, AutoMSn(624.3272), 21.1 min
6	gi|37927194	Chain B, Crystal Structure Of Rv4RV7 COMPLEX	498	13803	63	15	10	3	59.8	8.96	2453	8	1	1	624.328	1246.64	2	1246.63	0.0061	0	33.34	0.74	K	LAIYSYSFQR	G			Cmpd 438, AutoMSn(624.3276), 21.0 min
6	gi|37927194	Chain B, Crystal Structure Of Rv4RV7 COMPLEX	498	13803	63	15	10	3	59.8	8.96	2454	1	1	1	624.328	1246.64	2	1246.63	0.0062	0	69.6	0.00018	K	LAIYSYSFQR	G			Cmpd 310, AutoMSn(624.3277), 20.9 min
6	gi|37927194	Chain B, Crystal Structure Of Rv4RV7 COMPLEX	498	13803	63	15	10	3	59.8	8.96	2455	1	1	1	624.328	1246.64	2	1246.63	0.0068	0	64.98	0.00051	K	LAIYSYSFQR	G			Cmpd 179, AutoMSn(624.3280), 21.2 min
6	gi|37927194	Chain B, Crystal Structure Of Rv4RV7 COMPLEX	498	13803	63	15	10	3	59.8	8.96	2456	1	1	1	624.328	1246.64	2	1246.63	0.0068	0	70.79	0.00013	K	LAIYSYSFQR	G			Cmpd 316, AutoMSn(624.3280), 21.1 min
6	gi|37927194	Chain B, Crystal Structure Of Rv4RV7 COMPLEX	498	13803	63	15	10	3	59.8	8.96	2458	1	1	1	624.328	1246.64	2	1246.63	0.0074	0	82.36	9.3e-06	K	LAIYSYSFQR	G			Cmpd 315, AutoMSn(624.3283), 21.2 min
6	gi|37927194	Chain B, Crystal Structure Of Rv4RV7 COMPLEX	498	13803	63	15	10	3	59.8	8.96	2459	1	1	1	624.328	1246.64	2	1246.63	0.0078	0	78.48	2.3e-05	K	LAIYSYSFQR	G			Cmpd 480, AutoMSn(624.3285), 20.9 min
6	gi|37927194	Chain B, Crystal Structure Of Rv4RV7 COMPLEX	498	13803	63	15	10	3	59.8	8.96	2460	1	1	1	624.329	1246.64	2	1246.63	0.008	0	47.48	0.029	K	LAIYSYSFQR	G			Cmpd 314, AutoMSn(624.3286), 21.0 min
6	gi|37927194	Chain B, Crystal Structure Of Rv4RV7 COMPLEX	498	13803	63	15	10	3	59.8	8.96	2461	1	1	1	624.329	1246.64	2	1246.63	0.0091	0	75.88	4.2e-05	K	LAIYSYSFQR	G			Cmpd 312, AutoMSn(624.3291), 21.1 min
6	gi|37927194	Chain B, Crystal Structure Of Rv4RV7 COMPLEX	498	13803	63	15	10	3	59.8	8.96	2462	1	1	1	624.329	1246.64	2	1246.63	0.0094	0	75.07	5e-05	K	LAIYSYSFQR	G			Cmpd 270, AutoMSn(624.3293), 21.1 min
6	gi|37927194	Chain B, Crystal Structure Of Rv4RV7 COMPLEX	498	13803	63	15	10	3	59.8	8.96	2463	1	1	1	624.329	1246.64	2	1246.63	0.0096	0	60.65	0.0014	K	LAIYSYSFQR	G			Cmpd 267, AutoMSn(624.3294), 21.0 min
6	gi|37927194	Chain B, Crystal Structure Of Rv4RV7 COMPLEX	498	13803	63	15	10	3	59.8	8.96	2464	1	1	1	624.329	1246.64	2	1246.63	0.0097	0	43.05	0.08	K	LAIYSYSFQR	G			Cmpd 154, AutoMSn(624.3294), 20.9 min
6	gi|37927194	Chain B, Crystal Structure Of Rv4RV7 COMPLEX	498	13803	63	15	10	3	59.8	8.96	2465	1	1	1	624.329	1246.64	2	1246.63	0.0097	0	72.43	9.2e-05	K	LAIYSYSFQR	G			Cmpd 170, AutoMSn(624.3294), 21.0 min
6	gi|37927194	Chain B, Crystal Structure Of Rv4RV7 COMPLEX	498	13803	63	15	10	3	59.8	8.96	2466	1	1	1	624.33	1246.64	2	1246.63	0.0099	0	63.07	0.00079	K	LAIYSYSFQR	G			Cmpd 318, AutoMSn(624.3295), 21.2 min
6	gi|37927194	Chain B, Crystal Structure Of Rv4RV7 COMPLEX	498	13803	63	15	10	3	59.8	8.96	2467	1	1	1	624.33	1246.64	2	1246.63	0.0101	0	84.8	5.3e-06	K	LAIYSYSFQR	G			Cmpd 316, AutoMSn(624.3296), 21.0 min
6	gi|37927194	Chain B, Crystal Structure Of Rv4RV7 COMPLEX	498	13803	63	15	10	3	59.8	8.96	2468	1	1	1	624.33	1246.64	2	1246.63	0.0101	0	48.11	0.025	K	LAIYSYSFQR	G			Cmpd 441, AutoMSn(624.3296), 21.1 min
6	gi|37927194	Chain B, Crystal Structure Of Rv4RV7 COMPLEX	498	13803	63	15	10	3	59.8	8.96	2469	1	1	1	624.33	1246.65	2	1246.63	0.0105	0	66.18	0.00039	K	LAIYSYSFQR	G			Cmpd 313, AutoMSn(624.3298), 21.0 min
6	gi|37927194	Chain B, Crystal Structure Of Rv4RV7 COMPLEX	498	13803	63	15	10	3	59.8	8.96	2470	1	1	1	624.33	1246.65	2	1246.63	0.0107	0	43.37	0.074	K	LAIYSYSFQR	G			Cmpd 345, AutoMSn(624.3299), 21.0 min
6	gi|37927194	Chain B, Crystal Structure Of Rv4RV7 COMPLEX	498	13803	63	15	10	3	59.8	8.96	2471	1	1	1	624.33	1246.65	2	1246.63	0.0109	0	76.71	3.4e-05	K	LAIYSYSFQR	G			Cmpd 158, AutoMSn(624.3300), 21.0 min
6	gi|37927194	Chain B, Crystal Structure Of Rv4RV7 COMPLEX	498	13803	63	15	10	3	59.8	8.96	2472	1	1	1	624.33	1246.65	2	1246.63	0.0114	0	80.91	1.3e-05	K	LAIYSYSFQR	G			Cmpd 483, AutoMSn(624.3303), 21.0 min
6	gi|37927194	Chain B, Crystal Structure Of Rv4RV7 COMPLEX	498	13803	63	15	10	3	59.8	8.96	2473	1	1	1	624.33	1246.65	2	1246.63	0.0117	0	62.78	0.00085	K	LAIYSYSFQR	G			Cmpd 155, AutoMSn(624.3304), 21.0 min
6	gi|37927194	Chain B, Crystal Structure Of Rv4RV7 COMPLEX	498	13803	63	15	10	3	59.8	8.96	2474	1	1	1	624.331	1246.65	2	1246.63	0.0121	0	89.24	1.9e-06	K	LAIYSYSFQR	G			Cmpd 232, AutoMSn(624.3306), 21.0 min
6	gi|37927194	Chain B, Crystal Structure Of Rv4RV7 COMPLEX	498	13803	63	15	10	3	59.8	8.96	2475	1	1	1	624.331	1246.65	2	1246.63	0.013	0	76.36	3.7e-05	K	LAIYSYSFQR	G			Cmpd 318, AutoMSn(624.3311), 21.1 min
6	gi|37927194	Chain B, Crystal Structure Of Rv4RV7 COMPLEX	498	13803	63	15	10	3	59.8	8.96	2476	1	1	1	624.331	1246.65	2	1246.63	0.0131	0	54.86	0.0053	K	LAIYSYSFQR	G			Cmpd 229, AutoMSn(624.3311), 21.0 min
6	gi|37927194	Chain B, Crystal Structure Of Rv4RV7 COMPLEX	498	13803	63	15	10	3	59.8	8.96	2477	1	1	1	624.332	1246.65	2	1246.63	0.0138	0	76.92	3.3e-05	K	LAIYSYSFQR	G			Cmpd 484, AutoMSn(624.3315), 21.0 min
6	gi|37927194	Chain B, Crystal Structure Of Rv4RV7 COMPLEX	498	13803	63	15	10	3	59.8	8.96	2478	1	1	1	624.332	1246.65	2	1246.63	0.0143	0	47.56	0.028	K	LAIYSYSFQR	G			Cmpd 168, AutoMSn(624.3317), 21.0 min
6	gi|37927194	Chain B, Crystal Structure Of Rv4RV7 COMPLEX	498	13803	63	15	10	3	59.8	8.96	2479	1	1	1	624.332	1246.65	2	1246.63	0.0147	0	53.69	0.0069	K	LAIYSYSFQR	G			Cmpd 266, AutoMSn(624.3319), 21.0 min
6	gi|37927194	Chain B, Crystal Structure Of Rv4RV7 COMPLEX	498	13803	63	15	10	3	59.8	8.96	3950	1	1	1	831.328	1660.64	2	1660.63	0.0162	0	60.39	0.0017	R	CCFVHDCCYGGVK	G	4 Carbamidomethyl (C)	0.1100001100000.0	Cmpd 259, AutoMSn(831.3281), 15.9 min
6	gi|37927194	Chain B, Crystal Structure Of Rv4RV7 COMPLEX	498	13803	63	15	10	3	59.8	8.96	3951	1	1	1	554.559	1660.66	3	1660.63	0.0306	0	89.86	1.9e-06	R	CCFVHDCCYGGVK	G	4 Carbamidomethyl (C)	0.1100001100000.0	Cmpd 257, AutoMSn(554.5593), 15.8 min
6	gi|37927194	Chain B, Crystal Structure Of Rv4RV7 COMPLEX	498	13803	63	15	10	3	59.8	8.96	4291	7	1	1	603.63	1807.87	3	1807.84	0.0245	1	33.91	0.57	R	VAANCFHQNKNTYNK	E	Carbamidomethyl (C)	0.000010000000000.0	Cmpd 98, AutoMSn(603.6296), 12.3 min
6	gi|37927194	Chain B, Crystal Structure Of Rv4RV7 COMPLEX	498	13803	63	15	10	3	59.8	8.96	4782	1	1	1	708.322	2121.94	3	2121.91	0.0284	1	41.63	0.086	R	TICECDRVAANCFHQNK	N	3 Carbamidomethyl (C)	0.00101000000100000.0	Cmpd 206, AutoMSn(708.3215), 14.7 min
6	gi|37927194	Chain B, Crystal Structure Of Rv4RV7 COMPLEX	498	13803	63	15	10	3	59.8	8.96	4783	1	1	1	708.322	2121.94	3	2121.91	0.0298	1	41.97	0.079	R	TICECDRVAANCFHQNK	N	3 Carbamidomethyl (C)	0.00101000000100000.0	Cmpd 211, AutoMSn(708.3220), 14.8 min
6	gi|37927194	Chain B, Crystal Structure Of Rv4RV7 COMPLEX	498	13803	63	15	10	3	59.8	8.96	4784	1	1	1	708.323	2121.95	3	2121.91	0.0326	1	41.27	0.093	R	TICECDRVAANCFHQNK	N	3 Carbamidomethyl (C)	0.00101000000100000.0	Cmpd 208, AutoMSn(708.3229), 14.8 min
6	gi|37927194	Chain B, Crystal Structure Of Rv4RV7 COMPLEX	498	13803	63	15	10	3	59.8	8.96	4965	1	1	1	739.974	2216.9	3	2216.87	0.0325	1	43.58	0.066	R	CCFVHDCCYGGVKGCNPK	L	5 Carbamidomethyl (C)	0.110000110000001000.0	Cmpd 215, AutoMSn(739.9742), 14.9 min	emPAI	2.03
7	gi|134129	RecName: Full=Factor V activator RVV-V alpha; AltName: Full=Russel~s viper venom FV activator alpha; Short=RVV-V alpha; AltName: Full=Snake venom serine protease; Short=SVSP [Daboia siamensis]	389	26165	36	7	7	3	31.8	9.04	1088	1	1	1	875.487	874.479	1	874.495	-0.0153	0	41.47	0.14	R	TLCAGILK	G	Carbamidomethyl (C)	0.00100000.0	Cmpd 201, AutoMSn(875.4866), 17.8 min
7	gi|134129	RecName: Full=Factor V activator RVV-V alpha; AltName: Full=Russel~s viper venom FV activator alpha; Short=RVV-V alpha; AltName: Full=Snake venom serine protease; Short=SVSP [Daboia siamensis]	389	26165	36	7	7	3	31.8	9.04	1089	4	1	1	875.495	874.488	1	874.495	-0.0067	0	25.65	5.5	R	TLCAGILK	G	Carbamidomethyl (C)	0.00100000.0	Cmpd 223, AutoMSn(875.4952), 18.3 min
7	gi|134129	RecName: Full=Factor V activator RVV-V alpha; AltName: Full=Russel~s viper venom FV activator alpha; Short=RVV-V alpha; AltName: Full=Snake venom serine protease; Short=SVSP [Daboia siamensis]	389	26165	36	7	7	3	31.8	9.04	1090	1	1	1	875.496	874.489	1	874.495	-0.0056	0	33.3	0.94	R	TLCAGILK	G	Carbamidomethyl (C)	0.00100000.0	Cmpd 225, AutoMSn(875.4963), 18.4 min
7	gi|134129	RecName: Full=Factor V activator RVV-V alpha; AltName: Full=Russel~s viper venom FV activator alpha; Short=RVV-V alpha; AltName: Full=Snake venom serine protease; Short=SVSP [Daboia siamensis]	389	26165	36	7	7	3	31.8	9.04	1091	9	1	1	875.499	874.491	1	874.495	-0.0033	0	49.92	0.021	R	TLCAGILK	G	Carbamidomethyl (C)	0.00100000.0	Cmpd 204, AutoMSn(875.4986), 17.9 min
7	gi|134129	RecName: Full=Factor V activator RVV-V alpha; AltName: Full=Russel~s viper venom FV activator alpha; Short=RVV-V alpha; AltName: Full=Snake venom serine protease; Short=SVSP [Daboia siamensis]	389	26165	36	7	7	3	31.8	9.04	1092	2	1	1	875.499	874.492	1	874.495	-0.003	0	51.62	0.014	R	TLCAGILK	G	Carbamidomethyl (C)	0.00100000.0	Cmpd 207, AutoMSn(875.4989), 18.0 min
7	gi|134129	RecName: Full=Factor V activator RVV-V alpha; AltName: Full=Russel~s viper venom FV activator alpha; Short=RVV-V alpha; AltName: Full=Snake venom serine protease; Short=SVSP [Daboia siamensis]	389	26165	36	7	7	3	31.8	9.04	1095	2	1	1	438.259	874.504	2	874.495	0.0096	0	48.75	0.027	R	TLCAGILK	G	Carbamidomethyl (C)	0.00100000.0	Cmpd 206, AutoMSn(438.2594), 17.9 min
7	gi|134129	RecName: Full=Factor V activator RVV-V alpha; AltName: Full=Russel~s viper venom FV activator alpha; Short=RVV-V alpha; AltName: Full=Snake venom serine protease; Short=SVSP [Daboia siamensis]	389	26165	36	7	7	3	31.8	9.04	2008	1	1	1	573.329	1144.64	2	1144.64	0.0046	1	49.79	0.018	R	TLCAGILKGGR	D	Carbamidomethyl (C)	0.00100000000.0	Cmpd 123, AutoMSn(573.3289), 16.1 min
7	gi|134129	RecName: Full=Factor V activator RVV-V alpha; AltName: Full=Russel~s viper venom FV activator alpha; Short=RVV-V alpha; AltName: Full=Snake venom serine protease; Short=SVSP [Daboia siamensis]	389	26165	36	7	7	3	31.8	9.04	2009	1	1	1	573.33	1144.65	2	1144.64	0.0071	1	79.4	2e-05	R	TLCAGILKGGR	D	Carbamidomethyl (C)	0.00100000000.0	Cmpd 125, AutoMSn(573.3302), 16.1 min
7	gi|134129	RecName: Full=Factor V activator RVV-V alpha; AltName: Full=Russel~s viper venom FV activator alpha; Short=RVV-V alpha; AltName: Full=Snake venom serine protease; Short=SVSP [Daboia siamensis]	389	26165	36	7	7	3	31.8	9.04	2010	1	1	1	573.331	1144.65	2	1144.64	0.0085	1	97.26	3.3e-07	R	TLCAGILKGGR	D	Carbamidomethyl (C)	0.00100000000.0	Cmpd 128, AutoMSn(573.3308), 16.2 min
7	gi|134129	RecName: Full=Factor V activator RVV-V alpha; AltName: Full=Russel~s viper venom FV activator alpha; Short=RVV-V alpha; AltName: Full=Snake venom serine protease; Short=SVSP [Daboia siamensis]	389	26165	36	7	7	3	31.8	9.04	2011	1	1	1	382.558	1144.65	3	1144.64	0.014	1	83.44	8e-06	R	TLCAGILKGGR	D	Carbamidomethyl (C)	0.00100000000.0	Cmpd 129, AutoMSn(382.5582), 16.2 min
7	gi|134129	RecName: Full=Factor V activator RVV-V alpha; AltName: Full=Russel~s viper venom FV activator alpha; Short=RVV-V alpha; AltName: Full=Snake venom serine protease; Short=SVSP [Daboia siamensis]	389	26165	36	7	7	3	31.8	9.04	2012	1	1	1	382.559	1144.65	3	1144.64	0.0155	1	66.96	0.00036	R	TLCAGILKGGR	D	Carbamidomethyl (C)	0.00100000000.0	Cmpd 126, AutoMSn(382.5587), 16.1 min
7	gi|134129	RecName: Full=Factor V activator RVV-V alpha; AltName: Full=Russel~s viper venom FV activator alpha; Short=RVV-V alpha; AltName: Full=Snake venom serine protease; Short=SVSP [Daboia siamensis]	389	26165	36	7	7	3	31.8	9.04	2013	1	1	1	382.56	1144.66	3	1144.64	0.019	1	85.55	5e-06	R	TLCAGILKGGR	D	Carbamidomethyl (C)	0.00100000000.0	Cmpd 131, AutoMSn(382.5598), 16.3 min
7	gi|134129	RecName: Full=Factor V activator RVV-V alpha; AltName: Full=Russel~s viper venom FV activator alpha; Short=RVV-V alpha; AltName: Full=Snake venom serine protease; Short=SVSP [Daboia siamensis]	389	26165	36	7	7	3	31.8	9.04	2501	1	1	1	419.223	1254.65	3	1254.63	0.016	1	54.96	0.0048	R	NEDEQIRVPR	G			Cmpd 76, AutoMSn(419.2231), 14.9 min
7	gi|134129	RecName: Full=Factor V activator RVV-V alpha; AltName: Full=Russel~s viper venom FV activator alpha; Short=RVV-V alpha; AltName: Full=Snake venom serine protease; Short=SVSP [Daboia siamensis]	389	26165	36	7	7	3	31.8	9.04	2503	1	1	1	419.225	1254.65	3	1254.63	0.0213	1	56	0.0038	R	NEDEQIRVPR	G			Cmpd 67, AutoMSn(419.2249), 14.7 min
7	gi|134129	RecName: Full=Factor V activator RVV-V alpha; AltName: Full=Russel~s viper venom FV activator alpha; Short=RVV-V alpha; AltName: Full=Snake venom serine protease; Short=SVSP [Daboia siamensis]	389	26165	36	7	7	3	31.8	9.04	4212	1	1	1	888.419	1774.82	2	1774.81	0.0097	0	46.64	0.03	K	WCEPLYPWVPADSR	T	Carbamidomethyl (C)	0.01000000000000.0	Cmpd 445, AutoMSn(888.4190), 24.7 min
7	gi|134129	RecName: Full=Factor V activator RVV-V alpha; AltName: Full=Russel~s viper venom FV activator alpha; Short=RVV-V alpha; AltName: Full=Snake venom serine protease; Short=SVSP [Daboia siamensis]	389	26165	36	7	7	3	31.8	9.04	4214	1	1	1	888.421	1774.83	2	1774.81	0.0144	0	55.19	0.0042	K	WCEPLYPWVPADSR	T	Carbamidomethyl (C)	0.01000000000000.0	Cmpd 447, AutoMSn(888.4213), 24.7 min
7	gi|134129	RecName: Full=Factor V activator RVV-V alpha; AltName: Full=Russel~s viper venom FV activator alpha; Short=RVV-V alpha; AltName: Full=Snake venom serine protease; Short=SVSP [Daboia siamensis]	389	26165	36	7	7	3	31.8	9.04	4215	1	1	1	592.618	1774.83	3	1774.81	0.0179	0	61.35	0.001	K	WCEPLYPWVPADSR	T	Carbamidomethyl (C)	0.01000000000000.0	Cmpd 450, AutoMSn(592.6178), 24.8 min
7	gi|134129	RecName: Full=Factor V activator RVV-V alpha; AltName: Full=Russel~s viper venom FV activator alpha; Short=RVV-V alpha; AltName: Full=Snake venom serine protease; Short=SVSP [Daboia siamensis]	389	26165	36	7	7	3	31.8	9.04	4216	1	1	1	592.62	1774.84	3	1774.81	0.0258	0	50.25	0.013	K	WCEPLYPWVPADSR	T	Carbamidomethyl (C)	0.01000000000000.0	Cmpd 448, AutoMSn(592.6204), 24.7 min
7	gi|134129	RecName: Full=Factor V activator RVV-V alpha; AltName: Full=Russel~s viper venom FV activator alpha; Short=RVV-V alpha; AltName: Full=Snake venom serine protease; Short=SVSP [Daboia siamensis]	389	26165	36	7	7	3	31.8	9.04	4366	1	1	1	627.69	1880.05	3	1880.03	0.0225	0	48.34	0.022	R	RPVTYSTHIAPVSLPSR	S			Cmpd 191, AutoMSn(627.6904), 17.6 min
7	gi|134129	RecName: Full=Factor V activator RVV-V alpha; AltName: Full=Russel~s viper venom FV activator alpha; Short=RVV-V alpha; AltName: Full=Snake venom serine protease; Short=SVSP [Daboia siamensis]	389	26165	36	7	7	3	31.8	9.04	4367	2	1	1	627.691	1880.05	3	1880.03	0.0249	0	40.68	0.13	R	RPVTYSTHIAPVSLPSR	S			Cmpd 188, AutoMSn(627.6912), 17.5 min
7	gi|134129	RecName: Full=Factor V activator RVV-V alpha; AltName: Full=Russel~s viper venom FV activator alpha; Short=RVV-V alpha; AltName: Full=Snake venom serine protease; Short=SVSP [Daboia siamensis]	389	26165	36	7	7	3	31.8	9.04	4368	7	1	1	627.691	1880.05	3	1880.03	0.0256	0	37.09	0.29	R	RPVTYSTHIAPVSLPSR	S			Cmpd 185, AutoMSn(627.6914), 17.5 min
7	gi|134129	RecName: Full=Factor V activator RVV-V alpha; AltName: Full=Russel~s viper venom FV activator alpha; Short=RVV-V alpha; AltName: Full=Snake venom serine protease; Short=SVSP [Daboia siamensis]	389	26165	36	7	7	3	31.8	9.04	4370	9	1	1	627.694	1880.06	3	1880.03	0.0336	0	35.14	0.47	R	RPVTYSTHIAPVSLPSR	S			Cmpd 199, AutoMSn(627.6941), 17.7 min
7	gi|134129	RecName: Full=Factor V activator RVV-V alpha; AltName: Full=Russel~s viper venom FV activator alpha; Short=RVV-V alpha; AltName: Full=Snake venom serine protease; Short=SVSP [Daboia siamensis]	389	26165	36	7	7	3	31.8	9.04	4625	1	1	1	1021	2039.98	2	2039.97	0.0093	1	53.67	0.005	K	HKWCEPLYPWVPADSR	T	Carbamidomethyl (C)	0.0001000000000000.0	Cmpd 292, AutoMSn(1020.9957), 20.5 min
7	gi|134129	RecName: Full=Factor V activator RVV-V alpha; AltName: Full=Russel~s viper venom FV activator alpha; Short=RVV-V alpha; AltName: Full=Snake venom serine protease; Short=SVSP [Daboia siamensis]	389	26165	36	7	7	3	31.8	9.04	4626	2	1	1	1021	2039.98	2	2039.97	0.0112	1	40.9	0.095	K	HKWCEPLYPWVPADSR	T	Carbamidomethyl (C)	0.0001000000000000.0	Cmpd 294, AutoMSn(1020.9967), 20.6 min
7	gi|134129	RecName: Full=Factor V activator RVV-V alpha; AltName: Full=Russel~s viper venom FV activator alpha; Short=RVV-V alpha; AltName: Full=Snake venom serine protease; Short=SVSP [Daboia siamensis]	389	26165	36	7	7	3	31.8	9.04	4630	1	1	1	1021	2039.99	2	2039.97	0.0186	1	46.9	0.024	K	HKWCEPLYPWVPADSR	T	Carbamidomethyl (C)	0.0001000000000000.0	Cmpd 290, AutoMSn(1021.0003), 20.5 min
7	gi|134129	RecName: Full=Factor V activator RVV-V alpha; AltName: Full=Russel~s viper venom FV activator alpha; Short=RVV-V alpha; AltName: Full=Snake venom serine protease; Short=SVSP [Daboia siamensis]	389	26165	36	7	7	3	31.8	9.04	4632	1	1	1	681.006	2040	3	2039.97	0.0277	1	54.52	0.0041	K	HKWCEPLYPWVPADSR	T	Carbamidomethyl (C)	0.0001000000000000.0	Cmpd 285, AutoMSn(681.0057), 20.4 min
7	gi|134129	RecName: Full=Factor V activator RVV-V alpha; AltName: Full=Russel~s viper venom FV activator alpha; Short=RVV-V alpha; AltName: Full=Snake venom serine protease; Short=SVSP [Daboia siamensis]	389	26165	36	7	7	3	31.8	9.04	4633	1	1	1	681.007	2040	3	2039.97	0.0311	1	82.34	6.8e-06	K	HKWCEPLYPWVPADSR	T	Carbamidomethyl (C)	0.0001000000000000.0	Cmpd 291, AutoMSn(681.0068), 20.5 min
7	gi|134129	RecName: Full=Factor V activator RVV-V alpha; AltName: Full=Russel~s viper venom FV activator alpha; Short=RVV-V alpha; AltName: Full=Snake venom serine protease; Short=SVSP [Daboia siamensis]	389	26165	36	7	7	3	31.8	9.04	4638	5	1	1	681.009	2040.01	3	2039.97	0.0385	1	36.22	0.28	K	HKWCEPLYPWVPADSR	T	Carbamidomethyl (C)	0.0001000000000000.0	Cmpd 216, AutoMSn(681.0093), 20.6 min
7	gi|134129	RecName: Full=Factor V activator RVV-V alpha; AltName: Full=Russel~s viper venom FV activator alpha; Short=RVV-V alpha; AltName: Full=Snake venom serine protease; Short=SVSP [Daboia siamensis]	389	26165	36	7	7	3	31.8	9.04	5260	1	1	1	817.41	2449.21	3	2449.18	0.0253	0	62.36	0.00061	K	ISTTEDTYPDVPHCTNIFIVK	H	Carbamidomethyl (C)	0.000000000000010000000.0	Cmpd 269, AutoMSn(817.4102), 22.0 min
7	gi|134129	RecName: Full=Factor V activator RVV-V alpha; AltName: Full=Russel~s viper venom FV activator alpha; Short=RVV-V alpha; AltName: Full=Snake venom serine protease; Short=SVSP [Daboia siamensis]	389	26165	36	7	7	3	31.8	9.04	5262	1	1	1	817.412	2449.21	3	2449.18	0.0298	0	44.69	0.036	K	ISTTEDTYPDVPHCTNIFIVK	H	Carbamidomethyl (C)	0.000000000000010000000.0	Cmpd 352, AutoMSn(817.4117), 22.0 min
7	gi|134129	RecName: Full=Factor V activator RVV-V alpha; AltName: Full=Russel~s viper venom FV activator alpha; Short=RVV-V alpha; AltName: Full=Snake venom serine protease; Short=SVSP [Daboia siamensis]	389	26165	36	7	7	3	31.8	9.04	5263	1	1	1	817.412	2449.21	3	2449.18	0.0307	0	46.11	0.026	K	ISTTEDTYPDVPHCTNIFIVK	H	Carbamidomethyl (C)	0.000000000000010000000.0	Cmpd 268, AutoMSn(817.4120), 21.9 min
7	gi|134129	RecName: Full=Factor V activator RVV-V alpha; AltName: Full=Russel~s viper venom FV activator alpha; Short=RVV-V alpha; AltName: Full=Snake venom serine protease; Short=SVSP [Daboia siamensis]	389	26165	36	7	7	3	31.8	9.04	5264	1	1	1	817.412	2449.21	3	2449.18	0.0312	0	101.69	7.1e-08	K	ISTTEDTYPDVPHCTNIFIVK	H	Carbamidomethyl (C)	0.000000000000010000000.0	Cmpd 351, AutoMSn(817.4122), 21.9 min
7	gi|134129	RecName: Full=Factor V activator RVV-V alpha; AltName: Full=Russel~s viper venom FV activator alpha; Short=RVV-V alpha; AltName: Full=Snake venom serine protease; Short=SVSP [Daboia siamensis]	389	26165	36	7	7	3	31.8	9.04	5265	1	1	1	817.412	2449.21	3	2449.18	0.0313	0	57.96	0.0017	K	ISTTEDTYPDVPHCTNIFIVK	H	Carbamidomethyl (C)	0.000000000000010000000.0	Cmpd 348, AutoMSn(817.4122), 21.8 min
7	gi|134129	RecName: Full=Factor V activator RVV-V alpha; AltName: Full=Russel~s viper venom FV activator alpha; Short=RVV-V alpha; AltName: Full=Snake venom serine protease; Short=SVSP [Daboia siamensis]	389	26165	36	7	7	3	31.8	9.04	5266	1	1	1	817.412	2449.22	3	2449.18	0.0319	0	101.53	7.4e-08	K	ISTTEDTYPDVPHCTNIFIVK	H	Carbamidomethyl (C)	0.000000000000010000000.0	Cmpd 354, AutoMSn(817.4124), 21.9 min
7	gi|134129	RecName: Full=Factor V activator RVV-V alpha; AltName: Full=Russel~s viper venom FV activator alpha; Short=RVV-V alpha; AltName: Full=Snake venom serine protease; Short=SVSP [Daboia siamensis]	389	26165	36	7	7	3	31.8	9.04	5269	1	1	1	817.414	2449.22	3	2449.18	0.0376	0	59.08	0.0013	K	ISTTEDTYPDVPHCTNIFIVK	H	Carbamidomethyl (C)	0.000000000000010000000.0	Cmpd 356, AutoMSn(817.4143), 22.1 min
7	gi|134129	RecName: Full=Factor V activator RVV-V alpha; AltName: Full=Russel~s viper venom FV activator alpha; Short=RVV-V alpha; AltName: Full=Snake venom serine protease; Short=SVSP [Daboia siamensis]	389	26165	36	7	7	3	31.8	9.04	5270	1	1	1	817.415	2449.22	3	2449.18	0.0395	0	51.17	0.0081	K	ISTTEDTYPDVPHCTNIFIVK	H	Carbamidomethyl (C)	0.000000000000010000000.0	Cmpd 265, AutoMSn(817.4150), 21.8 min	emPAI	1.31
8	gi|545882044	PREDICTED: trypsinogen isoform X1 [Sus scrofa]	286	25922	62	23	3	2	13	6.85	919	1	1	1	421.467	840.92	2	841.502	-0.5826	0	74.98	9.3e-05	R	VATVSLPR	S			Cmpd 61, AutoMSn(421.4671), 17.0 min
8	gi|545882044	PREDICTED: trypsinogen isoform X1 [Sus scrofa]	286	25922	62	23	3	2	13	6.85	951	1	1	1	421.761	841.507	2	841.502	0.005	0	61.44	0.0011	R	VATVSLPR	S			Cmpd 266, AutoMSn(421.7608), 17.0 min
8	gi|545882044	PREDICTED: trypsinogen isoform X1 [Sus scrofa]	286	25922	62	23	3	2	13	6.85	952	1	1	1	421.761	841.507	2	841.502	0.0051	0	75.01	4.8e-05	R	VATVSLPR	S			Cmpd 66, AutoMSn(421.7609), 17.1 min
8	gi|545882044	PREDICTED: trypsinogen isoform X1 [Sus scrofa]	286	25922	62	23	3	2	13	6.85	953	1	1	1	421.761	841.508	2	841.502	0.006	0	54.88	0.0049	R	VATVSLPR	S			Cmpd 313, AutoMSn(421.7613), 17.1 min
8	gi|545882044	PREDICTED: trypsinogen isoform X1 [Sus scrofa]	286	25922	62	23	3	2	13	6.85	954	1	1	1	421.761	841.508	2	841.502	0.0061	0	74.69	5.2e-05	R	VATVSLPR	S			Cmpd 128, AutoMSn(421.7614), 17.1 min
8	gi|545882044	PREDICTED: trypsinogen isoform X1 [Sus scrofa]	286	25922	62	23	3	2	13	6.85	955	1	1	1	421.762	841.509	2	841.502	0.0063	0	69.32	0.00018	R	VATVSLPR	S			Cmpd 169, AutoMSn(421.7615), 17.2 min
8	gi|545882044	PREDICTED: trypsinogen isoform X1 [Sus scrofa]	286	25922	62	23	3	2	13	6.85	956	1	1	1	421.762	841.509	2	841.502	0.0067	0	65.63	0.00042	R	VATVSLPR	S			Cmpd 171, AutoMSn(421.7617), 17.3 min
8	gi|545882044	PREDICTED: trypsinogen isoform X1 [Sus scrofa]	286	25922	62	23	3	2	13	6.85	957	1	1	1	421.762	841.509	2	841.502	0.0069	0	64.72	0.00051	R	VATVSLPR	S			Cmpd 108, AutoMSn(421.7618), 16.9 min
8	gi|545882044	PREDICTED: trypsinogen isoform X1 [Sus scrofa]	286	25922	62	23	3	2	13	6.85	958	1	1	1	421.762	841.509	2	841.502	0.007	0	65.08	0.00047	R	VATVSLPR	S			Cmpd 64, AutoMSn(421.7619), 17.0 min
8	gi|545882044	PREDICTED: trypsinogen isoform X1 [Sus scrofa]	286	25922	62	23	3	2	13	6.85	959	1	1	1	421.762	841.509	2	841.502	0.0073	0	64.7	0.00052	R	VATVSLPR	S			Cmpd 269, AutoMSn(421.7620), 17.0 min
8	gi|545882044	PREDICTED: trypsinogen isoform X1 [Sus scrofa]	286	25922	62	23	3	2	13	6.85	961	1	1	1	421.762	841.51	2	841.502	0.0076	0	74.76	5.1e-05	R	VATVSLPR	S			Cmpd 161, AutoMSn(421.7622), 16.9 min
8	gi|545882044	PREDICTED: trypsinogen isoform X1 [Sus scrofa]	286	25922	62	23	3	2	13	6.85	962	1	1	1	421.762	841.51	2	841.502	0.0077	0	56.62	0.0033	R	VATVSLPR	S			Cmpd 308, AutoMSn(421.7622), 17.0 min
8	gi|545882044	PREDICTED: trypsinogen isoform X1 [Sus scrofa]	286	25922	62	23	3	2	13	6.85	963	1	1	1	421.762	841.51	2	841.502	0.0079	0	74.7	5.2e-05	R	VATVSLPR	S			Cmpd 177, AutoMSn(421.7623), 17.0 min
8	gi|545882044	PREDICTED: trypsinogen isoform X1 [Sus scrofa]	286	25922	62	23	3	2	13	6.85	964	1	1	1	421.762	841.51	2	841.502	0.0082	0	74.83	5e-05	R	VATVSLPR	S			Cmpd 167, AutoMSn(421.7624), 17.0 min
8	gi|545882044	PREDICTED: trypsinogen isoform X1 [Sus scrofa]	286	25922	62	23	3	2	13	6.85	965	1	1	1	421.762	841.51	2	841.502	0.0082	0	62.59	0.00084	R	VATVSLPR	S			Cmpd 107, AutoMSn(421.7625), 16.9 min
8	gi|545882044	PREDICTED: trypsinogen isoform X1 [Sus scrofa]	286	25922	62	23	3	2	13	6.85	966	1	1	1	421.762	841.51	2	841.502	0.0083	0	74.76	5.1e-05	R	VATVSLPR	S			Cmpd 164, AutoMSn(421.7625), 17.0 min
8	gi|545882044	PREDICTED: trypsinogen isoform X1 [Sus scrofa]	286	25922	62	23	3	2	13	6.85	967	1	1	1	421.763	841.511	2	841.502	0.0085	0	75.24	4.6e-05	R	VATVSLPR	S			Cmpd 126, AutoMSn(421.7626), 17.0 min
8	gi|545882044	PREDICTED: trypsinogen isoform X1 [Sus scrofa]	286	25922	62	23	3	2	13	6.85	969	1	1	1	421.763	841.511	2	841.502	0.0086	0	74.7	5.2e-05	R	VATVSLPR	S			Cmpd 170, AutoMSn(421.7627), 17.1 min
8	gi|545882044	PREDICTED: trypsinogen isoform X1 [Sus scrofa]	286	25922	62	23	3	2	13	6.85	970	1	1	1	421.763	841.511	2	841.502	0.0087	0	74.84	5e-05	R	VATVSLPR	S			Cmpd 167, AutoMSn(421.7627), 17.1 min
8	gi|545882044	PREDICTED: trypsinogen isoform X1 [Sus scrofa]	286	25922	62	23	3	2	13	6.85	971	1	1	1	421.763	841.511	2	841.502	0.0091	0	61.99	0.00096	R	VATVSLPR	S			Cmpd 161, AutoMSn(421.7629), 17.0 min
8	gi|545882044	PREDICTED: trypsinogen isoform X1 [Sus scrofa]	286	25922	62	23	3	2	13	6.85	972	1	1	1	421.763	841.511	2	841.502	0.0092	0	69.53	0.00017	R	VATVSLPR	S			Cmpd 175, AutoMSn(421.7630), 17.0 min
8	gi|545882044	PREDICTED: trypsinogen isoform X1 [Sus scrofa]	286	25922	62	23	3	2	13	6.85	973	1	1	1	421.763	841.511	2	841.502	0.0092	0	74.8	5e-05	R	VATVSLPR	S			Cmpd 173, AutoMSn(421.7630), 17.2 min
8	gi|545882044	PREDICTED: trypsinogen isoform X1 [Sus scrofa]	286	25922	62	23	3	2	13	6.85	974	1	1	1	421.764	841.512	2	841.502	0.0102	0	69.26	0.00018	R	VATVSLPR	S			Cmpd 264, AutoMSn(421.7635), 16.9 min
8	gi|545882044	PREDICTED: trypsinogen isoform X1 [Sus scrofa]	286	25922	62	23	3	2	13	6.85	1579	1	1	1	523.286	1044.56	2	1044.56	0.0006	0	60.43	0.0016	K	LSSPATLNSR	V			Cmpd 26, AutoMSn(523.2857), 15.3 min
8	gi|545882044	PREDICTED: trypsinogen isoform X1 [Sus scrofa]	286	25922	62	23	3	2	13	6.85	1580	1	1	1	523.286	1044.56	2	1044.56	0.0019	0	67.32	0.00033	K	LSSPATLNSR	V			Cmpd 30, AutoMSn(523.2864), 15.4 min
8	gi|545882044	PREDICTED: trypsinogen isoform X1 [Sus scrofa]	286	25922	62	23	3	2	13	6.85	1581	1	1	1	523.287	1044.56	2	1044.56	0.0027	0	63.41	0.00082	K	LSSPATLNSR	V			Cmpd 98, AutoMSn(523.2868), 15.5 min
8	gi|545882044	PREDICTED: trypsinogen isoform X1 [Sus scrofa]	286	25922	62	23	3	2	13	6.85	1582	1	1	1	523.287	1044.56	2	1044.56	0.0032	0	75.81	4.7e-05	K	LSSPATLNSR	V			Cmpd 29, AutoMSn(523.2871), 15.4 min
8	gi|545882044	PREDICTED: trypsinogen isoform X1 [Sus scrofa]	286	25922	62	23	3	2	13	6.85	1583	1	1	1	523.287	1044.56	2	1044.56	0.0035	0	71.51	0.00013	K	LSSPATLNSR	V			Cmpd 32, AutoMSn(523.2872), 15.5 min
8	gi|545882044	PREDICTED: trypsinogen isoform X1 [Sus scrofa]	286	25922	62	23	3	2	13	6.85	1584	1	1	1	523.287	1044.56	2	1044.56	0.0039	0	63.65	0.00078	K	LSSPATLNSR	V			Cmpd 27, AutoMSn(523.2874), 15.3 min
8	gi|545882044	PREDICTED: trypsinogen isoform X1 [Sus scrofa]	286	25922	62	23	3	2	13	6.85	1585	1	1	1	523.288	1044.56	2	1044.56	0.004	0	74.7	6.1e-05	K	LSSPATLNSR	V			Cmpd 96, AutoMSn(523.2875), 15.3 min
8	gi|545882044	PREDICTED: trypsinogen isoform X1 [Sus scrofa]	286	25922	62	23	3	2	13	6.85	1586	1	1	1	523.288	1044.56	2	1044.56	0.0042	0	63.28	0.00085	K	LSSPATLNSR	V			Cmpd 112, AutoMSn(523.2876), 15.4 min
8	gi|545882044	PREDICTED: trypsinogen isoform X1 [Sus scrofa]	286	25922	62	23	3	2	13	6.85	1587	1	1	1	523.288	1044.56	2	1044.56	0.0044	0	71.24	0.00024	K	LSSPATLNSR	V			Cmpd 240, AutoMSn(523.2876), 15.5 min
8	gi|545882044	PREDICTED: trypsinogen isoform X1 [Sus scrofa]	286	25922	62	23	3	2	13	6.85	1588	1	1	1	523.288	1044.56	2	1044.56	0.005	0	68.41	0.00026	K	LSSPATLNSR	V			Cmpd 241, AutoMSn(523.2879), 15.5 min
8	gi|545882044	PREDICTED: trypsinogen isoform X1 [Sus scrofa]	286	25922	62	23	3	2	13	6.85	1589	1	1	1	523.288	1044.56	2	1044.56	0.005	0	72.76	9.5e-05	K	LSSPATLNSR	V			Cmpd 94, AutoMSn(523.2880), 15.4 min
8	gi|545882044	PREDICTED: trypsinogen isoform X1 [Sus scrofa]	286	25922	62	23	3	2	13	6.85	1590	1	1	1	523.288	1044.56	2	1044.56	0.0052	0	92.86	9.3e-07	K	LSSPATLNSR	V			Cmpd 29, AutoMSn(523.2880), 15.4 min
8	gi|545882044	PREDICTED: trypsinogen isoform X1 [Sus scrofa]	286	25922	62	23	3	2	13	6.85	1591	1	1	1	523.288	1044.56	2	1044.56	0.0053	0	68.59	0.00025	K	LSSPATLNSR	V			Cmpd 54, AutoMSn(523.2881), 15.3 min
8	gi|545882044	PREDICTED: trypsinogen isoform X1 [Sus scrofa]	286	25922	62	23	3	2	13	6.85	1593	1	1	1	523.288	1044.56	2	1044.56	0.0056	0	75.23	5.4e-05	K	LSSPATLNSR	V			Cmpd 30, AutoMSn(523.2882), 15.4 min
8	gi|545882044	PREDICTED: trypsinogen isoform X1 [Sus scrofa]	286	25922	62	23	3	2	13	6.85	1594	1	1	1	523.288	1044.56	2	1044.56	0.0058	0	63.09	0.00088	K	LSSPATLNSR	V			Cmpd 27, AutoMSn(523.2883), 15.3 min
8	gi|545882044	PREDICTED: trypsinogen isoform X1 [Sus scrofa]	286	25922	62	23	3	2	13	6.85	1595	1	1	1	523.288	1044.56	2	1044.56	0.006	0	79.86	1.9e-05	K	LSSPATLNSR	V			Cmpd 96, AutoMSn(523.2884), 15.5 min
8	gi|545882044	PREDICTED: trypsinogen isoform X1 [Sus scrofa]	286	25922	62	23	3	2	13	6.85	1596	1	1	1	523.288	1044.56	2	1044.56	0.0062	0	46.58	0.04	K	LSSPATLNSR	V			Cmpd 107, AutoMSn(523.2885), 15.3 min
8	gi|545882044	PREDICTED: trypsinogen isoform X1 [Sus scrofa]	286	25922	62	23	3	2	13	6.85	1597	1	1	1	523.289	1044.56	2	1044.56	0.0068	0	79.58	2e-05	K	LSSPATLNSR	V			Cmpd 97, AutoMSn(523.2889), 15.3 min
8	gi|545882044	PREDICTED: trypsinogen isoform X1 [Sus scrofa]	286	25922	62	23	3	2	13	6.85	1598	1	1	1	523.289	1044.56	2	1044.56	0.0072	0	53.6	0.0079	K	LSSPATLNSR	V			Cmpd 57, AutoMSn(523.2891), 15.4 min
8	gi|545882044	PREDICTED: trypsinogen isoform X1 [Sus scrofa]	286	25922	62	23	3	2	13	6.85	1599	1	1	1	523.289	1044.56	2	1044.56	0.0074	0	74.92	5.8e-05	K	LSSPATLNSR	V			Cmpd 70, AutoMSn(523.2891), 15.4 min
8	gi|545882044	PREDICTED: trypsinogen isoform X1 [Sus scrofa]	286	25922	62	23	3	2	13	6.85	1600	1	1	1	523.289	1044.56	2	1044.56	0.0077	0	60.43	0.0016	K	LSSPATLNSR	V			Cmpd 75, AutoMSn(523.2893), 15.5 min
8	gi|545882044	PREDICTED: trypsinogen isoform X1 [Sus scrofa]	286	25922	62	23	3	2	13	6.85	1601	1	1	1	523.289	1044.56	2	1044.56	0.008	0	67.11	0.00035	K	LSSPATLNSR	V			Cmpd 31, AutoMSn(523.2894), 15.5 min
8	gi|545882044	PREDICTED: trypsinogen isoform X1 [Sus scrofa]	286	25922	62	23	3	2	13	6.85	1602	1	1	1	523.289	1044.56	2	1044.56	0.0082	0	88.38	2.6e-06	K	LSSPATLNSR	V			Cmpd 31, AutoMSn(523.2895), 15.5 min
8	gi|545882044	PREDICTED: trypsinogen isoform X1 [Sus scrofa]	286	25922	62	23	3	2	13	6.85	1603	1	1	1	523.29	1044.56	2	1044.56	0.0086	0	85.35	5.3e-06	K	LSSPATLNSR	V			Cmpd 26, AutoMSn(523.2897), 15.3 min
8	gi|545882044	PREDICTED: trypsinogen isoform X1 [Sus scrofa]	286	25922	62	23	3	2	13	6.85	1604	1	1	1	523.29	1044.56	2	1044.56	0.0086	0	93.8	7.5e-07	K	LSSPATLNSR	V			Cmpd 73, AutoMSn(523.2898), 15.5 min
8	gi|545882044	PREDICTED: trypsinogen isoform X1 [Sus scrofa]	286	25922	62	23	3	2	13	6.85	1605	1	1	1	523.29	1044.57	2	1044.56	0.0087	0	93.56	7.9e-07	K	LSSPATLNSR	V			Cmpd 74, AutoMSn(523.2898), 15.5 min
8	gi|545882044	PREDICTED: trypsinogen isoform X1 [Sus scrofa]	286	25922	62	23	3	2	13	6.85	1606	1	1	1	523.29	1044.57	2	1044.56	0.0087	0	75.72	4.8e-05	K	LSSPATLNSR	V			Cmpd 71, AutoMSn(523.2898), 15.4 min
8	gi|545882044	PREDICTED: trypsinogen isoform X1 [Sus scrofa]	286	25922	62	23	3	2	13	6.85	1607	1	1	1	523.29	1044.57	2	1044.56	0.0089	0	57.29	0.0034	K	LSSPATLNSR	V			Cmpd 87, AutoMSn(523.2899), 15.3 min
8	gi|545882044	PREDICTED: trypsinogen isoform X1 [Sus scrofa]	286	25922	62	23	3	2	13	6.85	1609	1	1	1	523.29	1044.57	2	1044.56	0.0092	0	85.1	5.6e-06	K	LSSPATLNSR	V			Cmpd 100, AutoMSn(523.2900), 15.4 min
8	gi|545882044	PREDICTED: trypsinogen isoform X1 [Sus scrofa]	286	25922	62	23	3	2	13	6.85	1611	1	1	1	523.29	1044.57	2	1044.56	0.0096	0	74.35	6.6e-05	K	LSSPATLNSR	V			Cmpd 28, AutoMSn(523.2903), 15.4 min
8	gi|545882044	PREDICTED: trypsinogen isoform X1 [Sus scrofa]	286	25922	62	23	3	2	13	6.85	1612	1	1	1	523.29	1044.57	2	1044.56	0.0098	0	71.47	0.00013	K	LSSPATLNSR	V			Cmpd 58, AutoMSn(523.2903), 15.5 min
8	gi|545882044	PREDICTED: trypsinogen isoform X1 [Sus scrofa]	286	25922	62	23	3	2	13	6.85	1613	1	1	1	523.29	1044.57	2	1044.56	0.0098	0	71.48	0.00013	K	LSSPATLNSR	V			Cmpd 56, AutoMSn(523.2904), 15.4 min
8	gi|545882044	PREDICTED: trypsinogen isoform X1 [Sus scrofa]	286	25922	62	23	3	2	13	6.85	1614	1	1	1	523.29	1044.57	2	1044.56	0.0099	0	71.53	0.00013	K	LSSPATLNSR	V			Cmpd 72, AutoMSn(523.2904), 15.4 min
8	gi|545882044	PREDICTED: trypsinogen isoform X1 [Sus scrofa]	286	25922	62	23	3	2	13	6.85	1615	1	1	1	523.29	1044.57	2	1044.56	0.0099	0	83.63	7.8e-06	K	LSSPATLNSR	V			Cmpd 90, AutoMSn(523.2904), 15.3 min
8	gi|545882044	PREDICTED: trypsinogen isoform X1 [Sus scrofa]	286	25922	62	23	3	2	13	6.85	1618	1	1	1	523.291	1044.57	2	1044.56	0.0106	0	62.09	0.0011	K	LSSPATLNSR	V			Cmpd 109, AutoMSn(523.2907), 15.4 min
8	gi|545882044	PREDICTED: trypsinogen isoform X1 [Sus scrofa]	286	25922	62	23	3	2	13	6.85	1619	1	1	1	523.291	1044.57	2	1044.56	0.011	0	85.87	4.7e-06	K	LSSPATLNSR	V			Cmpd 52, AutoMSn(523.2910), 15.3 min
8	gi|545882044	PREDICTED: trypsinogen isoform X1 [Sus scrofa]	286	25922	62	23	3	2	13	6.85	1620	3	1	1	523.291	1044.57	2	1044.56	0.0112	0	49.29	0.021	K	LSSPATLNSR	V			Cmpd 93, AutoMSn(523.2911), 15.4 min
8	gi|545882044	PREDICTED: trypsinogen isoform X1 [Sus scrofa]	286	25922	62	23	3	2	13	6.85	1621	1	1	1	523.292	1044.57	2	1044.56	0.0132	0	67.17	0.00035	K	LSSPATLNSR	V			Cmpd 69, AutoMSn(523.2921), 15.3 min
8	gi|545882044	PREDICTED: trypsinogen isoform X1 [Sus scrofa]	286	25922	62	23	3	2	13	6.85	3604	3	1	1	785.603	1569.19	2	1568.73	0.4588	0	29.67	3	K	SSGCNYPSLLQCLK	A	Carbamidomethyl (C)	0.00000000000100.0	Cmpd 184, AutoMSn(785.6030), 14.2 min	emPAI	0.27
9	gi|298351761	RecName: Full=Phospholipase A2 1; Short=PLA21; Short=svPLA2; AltName: Full=Phosphatidylcholine 2-acylhydrolase, partial [Daboia russellii russellii]	264	1954	54	5	2	1	88.2	4.79	3027	2	1	1	1468.74	1467.74	1	1467.74	-0.0057	0	41.39	0.1	-	NLFQFGEMILEK	T			Cmpd 754, AutoMSn(1468.7447), 27.3 min
9	gi|298351761	RecName: Full=Phospholipase A2 1; Short=PLA21; Short=svPLA2; AltName: Full=Phosphatidylcholine 2-acylhydrolase, partial [Daboia russellii russellii]	264	1954	54	5	2	1	88.2	4.79	3029	1	1	1	1468.75	1467.74	1	1467.74	-0.0018	0	45.86	0.036	-	NLFQFGEMILEK	T			Cmpd 759, AutoMSn(1468.7487), 27.4 min
9	gi|298351761	RecName: Full=Phospholipase A2 1; Short=PLA21; Short=svPLA2; AltName: Full=Phosphatidylcholine 2-acylhydrolase, partial [Daboia russellii russellii]	264	1954	54	5	2	1	88.2	4.79	3031	1	1	1	1468.75	1467.74	1	1467.74	0	0	45	0.044	-	NLFQFGEMILEK	T			Cmpd 776, AutoMSn(1468.7504), 27.8 min
9	gi|298351761	RecName: Full=Phospholipase A2 1; Short=PLA21; Short=svPLA2; AltName: Full=Phosphatidylcholine 2-acylhydrolase, partial [Daboia russellii russellii]	264	1954	54	5	2	1	88.2	4.79	3032	7	1	1	734.879	1467.74	2	1467.74	0.0005	0	39.15	0.17	-	NLFQFGEMILEK	T			Cmpd 893, AutoMSn(734.8791), 32.4 min
9	gi|298351761	RecName: Full=Phospholipase A2 1; Short=PLA21; Short=svPLA2; AltName: Full=Phosphatidylcholine 2-acylhydrolase, partial [Daboia russellii russellii]	264	1954	54	5	2	1	88.2	4.79	3037	8	1	1	734.881	1467.75	2	1467.74	0.0036	0	35.17	0.43	-	NLFQFGEMILEK	T			Cmpd 435, AutoMSn(734.8806), 27.5 min
9	gi|298351761	RecName: Full=Phospholipase A2 1; Short=PLA21; Short=svPLA2; AltName: Full=Phosphatidylcholine 2-acylhydrolase, partial [Daboia russellii russellii]	264	1954	54	5	2	1	88.2	4.79	3038	1	1	1	734.881	1467.75	2	1467.74	0.0044	0	46.9	0.029	-	NLFQFGEMILEK	T			Cmpd 487, AutoMSn(734.8811), 27.4 min
9	gi|298351761	RecName: Full=Phospholipase A2 1; Short=PLA21; Short=svPLA2; AltName: Full=Phosphatidylcholine 2-acylhydrolase, partial [Daboia russellii russellii]	264	1954	54	5	2	1	88.2	4.79	3041	3	1	1	734.881	1467.75	2	1467.74	0.005	0	56.66	0.003	-	NLFQFGEMILEK	T			Cmpd 432, AutoMSn(734.8813), 27.4 min
9	gi|298351761	RecName: Full=Phospholipase A2 1; Short=PLA21; Short=svPLA2; AltName: Full=Phosphatidylcholine 2-acylhydrolase, partial [Daboia russellii russellii]	264	1954	54	5	2	1	88.2	4.79	3042	6	1	1	734.882	1467.75	2	1467.74	0.0056	0	43.86	0.058	-	NLFQFGEMILEK	T			Cmpd 510, AutoMSn(734.8817), 27.4 min
9	gi|298351761	RecName: Full=Phospholipase A2 1; Short=PLA21; Short=svPLA2; AltName: Full=Phosphatidylcholine 2-acylhydrolase, partial [Daboia russellii russellii]	264	1954	54	5	2	1	88.2	4.79	3043	1	1	1	734.882	1467.75	2	1467.74	0.0062	0	70.46	0.00013	-	NLFQFGEMILEK	T			Cmpd 489, AutoMSn(734.8820), 27.5 min
9	gi|298351761	RecName: Full=Phospholipase A2 1; Short=PLA21; Short=svPLA2; AltName: Full=Phosphatidylcholine 2-acylhydrolase, partial [Daboia russellii russellii]	264	1954	54	5	2	1	88.2	4.79	3046	1	1	1	734.883	1467.75	2	1467.74	0.0074	0	60.22	0.0013	-	NLFQFGEMILEK	T			Cmpd 516, AutoMSn(734.8826), 27.6 min
9	gi|298351761	RecName: Full=Phospholipase A2 1; Short=PLA21; Short=svPLA2; AltName: Full=Phosphatidylcholine 2-acylhydrolase, partial [Daboia russellii russellii]	264	1954	54	5	2	1	88.2	4.79	3047	4	1	1	734.883	1467.75	2	1467.74	0.0079	0	40.53	0.12	-	NLFQFGEMILEK	T			Cmpd 434, AutoMSn(734.8828), 27.5 min
9	gi|298351761	RecName: Full=Phospholipase A2 1; Short=PLA21; Short=svPLA2; AltName: Full=Phosphatidylcholine 2-acylhydrolase, partial [Daboia russellii russellii]	264	1954	54	5	2	1	88.2	4.79	3048	8	1	1	734.883	1467.75	2	1467.74	0.0079	0	42.21	0.085	-	NLFQFGEMILEK	T			Cmpd 525, AutoMSn(734.8828), 27.5 min
9	gi|298351761	RecName: Full=Phospholipase A2 1; Short=PLA21; Short=svPLA2; AltName: Full=Phosphatidylcholine 2-acylhydrolase, partial [Daboia russellii russellii]	264	1954	54	5	2	1	88.2	4.79	3049	1	1	1	734.883	1467.75	2	1467.74	0.0079	0	61.61	0.00097	-	NLFQFGEMILEK	T			Cmpd 495, AutoMSn(734.8828), 27.7 min
9	gi|298351761	RecName: Full=Phospholipase A2 1; Short=PLA21; Short=svPLA2; AltName: Full=Phosphatidylcholine 2-acylhydrolase, partial [Daboia russellii russellii]	264	1954	54	5	2	1	88.2	4.79	3051	2	1	1	734.884	1467.75	2	1467.74	0.0093	0	51.17	0.011	-	NLFQFGEMILEK	T			Cmpd 512, AutoMSn(734.8835), 27.5 min
9	gi|298351761	RecName: Full=Phospholipase A2 1; Short=PLA21; Short=svPLA2; AltName: Full=Phosphatidylcholine 2-acylhydrolase, partial [Daboia russellii russellii]	264	1954	54	5	2	1	88.2	4.79	3053	1	1	1	734.884	1467.75	2	1467.74	0.0099	0	58.99	0.0018	-	NLFQFGEMILEK	T			Cmpd 496, AutoMSn(734.8838), 27.7 min
9	gi|298351761	RecName: Full=Phospholipase A2 1; Short=PLA21; Short=svPLA2; AltName: Full=Phosphatidylcholine 2-acylhydrolase, partial [Daboia russellii russellii]	264	1954	54	5	2	1	88.2	4.79	3054	1	1	1	734.884	1467.75	2	1467.74	0.0102	0	69.91	0.00014	-	NLFQFGEMILEK	T			Cmpd 753, AutoMSn(734.8840), 27.3 min
9	gi|298351761	RecName: Full=Phospholipase A2 1; Short=PLA21; Short=svPLA2; AltName: Full=Phosphatidylcholine 2-acylhydrolase, partial [Daboia russellii russellii]	264	1954	54	5	2	1	88.2	4.79	3055	4	1	1	734.884	1467.75	2	1467.74	0.0103	0	39.5	0.16	-	NLFQFGEMILEK	T			Cmpd 437, AutoMSn(734.8840), 27.6 min
9	gi|298351761	RecName: Full=Phospholipase A2 1; Short=PLA21; Short=svPLA2; AltName: Full=Phosphatidylcholine 2-acylhydrolase, partial [Daboia russellii russellii]	264	1954	54	5	2	1	88.2	4.79	3056	1	1	1	734.884	1467.75	2	1467.74	0.0105	0	74.6	4.9e-05	-	NLFQFGEMILEK	T			Cmpd 750, AutoMSn(734.8841), 27.2 min
9	gi|298351761	RecName: Full=Phospholipase A2 1; Short=PLA21; Short=svPLA2; AltName: Full=Phosphatidylcholine 2-acylhydrolase, partial [Daboia russellii russellii]	264	1954	54	5	2	1	88.2	4.79	3057	1	1	1	734.884	1467.75	2	1467.74	0.0107	0	68.12	0.00022	-	NLFQFGEMILEK	T			Cmpd 518, AutoMSn(734.8842), 27.6 min
9	gi|298351761	RecName: Full=Phospholipase A2 1; Short=PLA21; Short=svPLA2; AltName: Full=Phosphatidylcholine 2-acylhydrolase, partial [Daboia russellii russellii]	264	1954	54	5	2	1	88.2	4.79	3058	1	1	1	734.884	1467.75	2	1467.74	0.0111	0	50.53	0.012	-	NLFQFGEMILEK	T			Cmpd 848, AutoMSn(734.8844), 29.9 min
9	gi|298351761	RecName: Full=Phospholipase A2 1; Short=PLA21; Short=svPLA2; AltName: Full=Phosphatidylcholine 2-acylhydrolase, partial [Daboia russellii russellii]	264	1954	54	5	2	1	88.2	4.79	3061	5	1	1	734.885	1467.75	2	1467.74	0.0114	0	37.04	0.28	-	NLFQFGEMILEK	T			Cmpd 642, AutoMSn(734.8846), 27.5 min
9	gi|298351761	RecName: Full=Phospholipase A2 1; Short=PLA21; Short=svPLA2; AltName: Full=Phosphatidylcholine 2-acylhydrolase, partial [Daboia russellii russellii]	264	1954	54	5	2	1	88.2	4.79	3063	1	1	1	734.885	1467.76	2	1467.74	0.0119	0	63.07	0.00069	-	NLFQFGEMILEK	T			Cmpd 492, AutoMSn(734.8848), 27.6 min
9	gi|298351761	RecName: Full=Phospholipase A2 1; Short=PLA21; Short=svPLA2; AltName: Full=Phosphatidylcholine 2-acylhydrolase, partial [Daboia russellii russellii]	264	1954	54	5	2	1	88.2	4.79	3064	1	1	1	734.885	1467.76	2	1467.74	0.0123	0	85.35	4.1e-06	-	NLFQFGEMILEK	T			Cmpd 756, AutoMSn(734.8850), 27.4 min
9	gi|298351761	RecName: Full=Phospholipase A2 1; Short=PLA21; Short=svPLA2; AltName: Full=Phosphatidylcholine 2-acylhydrolase, partial [Daboia russellii russellii]	264	1954	54	5	2	1	88.2	4.79	3066	1	1	1	734.885	1467.76	2	1467.74	0.0123	0	53.8	0.0059	-	NLFQFGEMILEK	T			Cmpd 520, AutoMSn(734.8850), 27.7 min
9	gi|298351761	RecName: Full=Phospholipase A2 1; Short=PLA21; Short=svPLA2; AltName: Full=Phosphatidylcholine 2-acylhydrolase, partial [Daboia russellii russellii]	264	1954	54	5	2	1	88.2	4.79	3067	1	1	1	734.885	1467.76	2	1467.74	0.0124	0	57.56	0.0025	-	NLFQFGEMILEK	T			Cmpd 491, AutoMSn(734.8851), 27.5 min
9	gi|298351761	RecName: Full=Phospholipase A2 1; Short=PLA21; Short=svPLA2; AltName: Full=Phosphatidylcholine 2-acylhydrolase, partial [Daboia russellii russellii]	264	1954	54	5	2	1	88.2	4.79	3068	1	1	1	734.885	1467.76	2	1467.74	0.0125	0	38.74	0.19	-	NLFQFGEMILEK	T			Cmpd 644, AutoMSn(734.8851), 27.5 min
9	gi|298351761	RecName: Full=Phospholipase A2 1; Short=PLA21; Short=svPLA2; AltName: Full=Phosphatidylcholine 2-acylhydrolase, partial [Daboia russellii russellii]	264	1954	54	5	2	1	88.2	4.79	3069	4	1	1	734.885	1467.76	2	1467.74	0.0125	0	40.56	0.12	-	NLFQFGEMILEK	T			Cmpd 436, AutoMSn(734.8851), 27.5 min
9	gi|298351761	RecName: Full=Phospholipase A2 1; Short=PLA21; Short=svPLA2; AltName: Full=Phosphatidylcholine 2-acylhydrolase, partial [Daboia russellii russellii]	264	1954	54	5	2	1	88.2	4.79	3071	1	1	1	734.886	1467.76	2	1467.74	0.0145	0	63.72	0.0006	-	NLFQFGEMILEK	T			Cmpd 488, AutoMSn(734.8861), 27.4 min
9	gi|298351761	RecName: Full=Phospholipase A2 1; Short=PLA21; Short=svPLA2; AltName: Full=Phosphatidylcholine 2-acylhydrolase, partial [Daboia russellii russellii]	264	1954	54	5	2	1	88.2	4.79	3074	1	1	1	734.887	1467.76	2	1467.74	0.0155	0	63.97	0.00057	-	NLFQFGEMILEK	T			Cmpd 769, AutoMSn(734.8866), 27.7 min
9	gi|298351761	RecName: Full=Phospholipase A2 1; Short=PLA21; Short=svPLA2; AltName: Full=Phosphatidylcholine 2-acylhydrolase, partial [Daboia russellii russellii]	264	1954	54	5	2	1	88.2	4.79	3075	1	1	1	734.887	1467.76	2	1467.74	0.0156	0	72.12	8.7e-05	-	NLFQFGEMILEK	T			Cmpd 766, AutoMSn(734.8867), 27.6 min
9	gi|298351761	RecName: Full=Phospholipase A2 1; Short=PLA21; Short=svPLA2; AltName: Full=Phosphatidylcholine 2-acylhydrolase, partial [Daboia russellii russellii]	264	1954	54	5	2	1	88.2	4.79	1448	1	1	1	490.261	1467.76	3	1467.74	0.0183	0	78.42	4.5e-05	-	NLFQFGEMILEK	T			Cmpd 758, AutoMSn(490.2611), 27.4 min
9	gi|298351761	RecName: Full=Phospholipase A2 1; Short=PLA21; Short=svPLA2; AltName: Full=Phosphatidylcholine 2-acylhydrolase, partial [Daboia russellii russellii]	264	1954	54	5	2	1	88.2	4.79	1449	1	1	1	490.262	1467.76	3	1467.74	0.02	0	74.06	0.00012	-	NLFQFGEMILEK	T			Cmpd 760, AutoMSn(490.2617), 27.5 min
9	gi|298351761	RecName: Full=Phospholipase A2 1; Short=PLA21; Short=svPLA2; AltName: Full=Phosphatidylcholine 2-acylhydrolase, partial [Daboia russellii russellii]	264	1954	54	5	2	1	88.2	4.79	3079	1	1	1	734.891	1467.77	2	1467.74	0.0236	0	68.16	0.00022	-	NLFQFGEMILEK	T			Cmpd 850, AutoMSn(734.8906), 29.9 min
9	gi|298351761	RecName: Full=Phospholipase A2 1; Short=PLA21; Short=svPLA2; AltName: Full=Phosphatidylcholine 2-acylhydrolase, partial [Daboia russellii russellii]	264	1954	54	5	2	1	88.2	4.79	1450	1	1	1	490.263	1467.77	3	1467.74	0.0247	0	71.8	0.00021	-	NLFQFGEMILEK	T			Cmpd 762, AutoMSn(490.2632), 27.5 min
9	gi|298351761	RecName: Full=Phospholipase A2 1; Short=PLA21; Short=svPLA2; AltName: Full=Phosphatidylcholine 2-acylhydrolase, partial [Daboia russellii russellii]	264	1954	54	5	2	1	88.2	4.79	3130	3	1	1	742.875	1483.74	2	1483.74	-0.0017	0	37.97	0.23	-	NLFQFGEMILEK	T	Oxidation (M)	0.000000020000.0	Cmpd 292, AutoMSn(742.8755), 26.4 min
9	gi|298351761	RecName: Full=Phospholipase A2 1; Short=PLA21; Short=svPLA2; AltName: Full=Phosphatidylcholine 2-acylhydrolase, partial [Daboia russellii russellii]	264	1954	54	5	2	1	88.2	4.79	3131	1	1	1	742.878	1483.74	2	1483.74	0.0035	0	48.53	0.02	-	NLFQFGEMILEK	T	Oxidation (M)	0.000000020000.0	Cmpd 466, AutoMSn(742.8781), 26.2 min
9	gi|298351761	RecName: Full=Phospholipase A2 1; Short=PLA21; Short=svPLA2; AltName: Full=Phosphatidylcholine 2-acylhydrolase, partial [Daboia russellii russellii]	264	1954	54	5	2	1	88.2	4.79	3135	2	1	1	742.88	1483.74	2	1483.74	0.0067	0	47.1	0.028	-	NLFQFGEMILEK	T	Oxidation (M)	0.000000020000.0	Cmpd 496, AutoMSn(742.8797), 26.2 min
9	gi|298351761	RecName: Full=Phospholipase A2 1; Short=PLA21; Short=svPLA2; AltName: Full=Phosphatidylcholine 2-acylhydrolase, partial [Daboia russellii russellii]	264	1954	54	5	2	1	88.2	4.79	3137	1	1	1	742.88	1483.75	2	1483.74	0.0083	0	68.56	0.0002	-	NLFQFGEMILEK	T	Oxidation (M)	0.000000020000.0	Cmpd 459, AutoMSn(742.8805), 26.4 min
9	gi|298351761	RecName: Full=Phospholipase A2 1; Short=PLA21; Short=svPLA2; AltName: Full=Phosphatidylcholine 2-acylhydrolase, partial [Daboia russellii russellii]	264	1954	54	5	2	1	88.2	4.79	3143	1	1	1	742.882	1483.75	2	1483.74	0.011	0	60.23	0.0014	-	NLFQFGEMILEK	T	Oxidation (M)	0.000000020000.0	Cmpd 455, AutoMSn(742.8818), 26.3 min
9	gi|298351761	RecName: Full=Phospholipase A2 1; Short=PLA21; Short=svPLA2; AltName: Full=Phosphatidylcholine 2-acylhydrolase, partial [Daboia russellii russellii]	264	1954	54	5	2	1	88.2	4.79	3145	2	1	1	742.882	1483.75	2	1483.74	0.0117	0	41.72	0.098	-	NLFQFGEMILEK	T	Oxidation (M)	0.000000020000.0	Cmpd 505, AutoMSn(742.8822), 26.4 min
9	gi|298351761	RecName: Full=Phospholipase A2 1; Short=PLA21; Short=svPLA2; AltName: Full=Phosphatidylcholine 2-acylhydrolase, partial [Daboia russellii russellii]	264	1954	54	5	2	1	88.2	4.79	3147	1	1	1	742.882	1483.75	2	1483.74	0.012	0	82.51	8.2e-06	-	NLFQFGEMILEK	T	Oxidation (M)	0.000000020000.0	Cmpd 696, AutoMSn(742.8823), 26.0 min
9	gi|298351761	RecName: Full=Phospholipase A2 1; Short=PLA21; Short=svPLA2; AltName: Full=Phosphatidylcholine 2-acylhydrolase, partial [Daboia russellii russellii]	264	1954	54	5	2	1	88.2	4.79	3149	1	1	1	742.883	1483.75	2	1483.74	0.0124	0	73.48	6.5e-05	-	NLFQFGEMILEK	T	Oxidation (M)	0.000000020000.0	Cmpd 699, AutoMSn(742.8825), 26.1 min
9	gi|298351761	RecName: Full=Phospholipase A2 1; Short=PLA21; Short=svPLA2; AltName: Full=Phosphatidylcholine 2-acylhydrolase, partial [Daboia russellii russellii]	264	1954	54	5	2	1	88.2	4.79	3151	1	1	1	742.883	1483.75	2	1483.74	0.0128	0	59.79	0.0015	-	NLFQFGEMILEK	T	Oxidation (M)	0.000000020000.0	Cmpd 451, AutoMSn(742.8827), 26.2 min
9	gi|298351761	RecName: Full=Phospholipase A2 1; Short=PLA21; Short=svPLA2; AltName: Full=Phosphatidylcholine 2-acylhydrolase, partial [Daboia russellii russellii]	264	1954	54	5	2	1	88.2	4.79	3152	1	1	1	742.883	1483.75	2	1483.74	0.0139	0	45.09	0.045	-	NLFQFGEMILEK	T	Oxidation (M)	0.000000020000.0	Cmpd 497, AutoMSn(742.8833), 26.2 min
9	gi|298351761	RecName: Full=Phospholipase A2 1; Short=PLA21; Short=svPLA2; AltName: Full=Phosphatidylcholine 2-acylhydrolase, partial [Daboia russellii russellii]	264	1954	54	5	2	1	88.2	4.79	3154	1	1	1	742.883	1483.75	2	1483.74	0.0142	0	54.69	0.0049	-	NLFQFGEMILEK	T	Oxidation (M)	0.000000020000.0	Cmpd 457, AutoMSn(742.8834), 26.3 min
9	gi|298351761	RecName: Full=Phospholipase A2 1; Short=PLA21; Short=svPLA2; AltName: Full=Phosphatidylcholine 2-acylhydrolase, partial [Daboia russellii russellii]	264	1954	54	5	2	1	88.2	4.79	3155	1	1	1	742.884	1483.75	2	1483.74	0.016	0	56.68	0.0031	-	NLFQFGEMILEK	T	Oxidation (M)	0.000000020000.0	Cmpd 461, AutoMSn(742.8843), 26.4 min
9	gi|298351761	RecName: Full=Phospholipase A2 1; Short=PLA21; Short=svPLA2; AltName: Full=Phosphatidylcholine 2-acylhydrolase, partial [Daboia russellii russellii]	264	1954	54	5	2	1	88.2	4.79	3158	1	1	1	495.593	1483.76	3	1483.74	0.0193	0	74	5.8e-05	-	NLFQFGEMILEK	T	Oxidation (M)	0.000000020000.0	Cmpd 708, AutoMSn(495.5931), 26.3 min
9	gi|298351761	RecName: Full=Phospholipase A2 1; Short=PLA21; Short=svPLA2; AltName: Full=Phosphatidylcholine 2-acylhydrolase, partial [Daboia russellii russellii]	264	1954	54	5	2	1	88.2	4.79	4147	3	1	1	877.965	1753.91	2	1753.91	0.0077	1	37.56	0.25	-	NLFQFGEMILEKTGK	E			Cmpd 691, AutoMSn(877.9648), 25.9 min
9	gi|298351761	RecName: Full=Phospholipase A2 1; Short=PLA21; Short=svPLA2; AltName: Full=Phosphatidylcholine 2-acylhydrolase, partial [Daboia russellii russellii]	264	1954	54	5	2	1	88.2	4.79	4149	1	1	1	585.65	1753.93	3	1753.91	0.0209	1	66.97	0.00028	-	NLFQFGEMILEKTGK	E			Cmpd 693, AutoMSn(585.6500), 26.0 min
9	gi|298351761	RecName: Full=Phospholipase A2 1; Short=PLA21; Short=svPLA2; AltName: Full=Phosphatidylcholine 2-acylhydrolase, partial [Daboia russellii russellii]	264	1954	54	5	2	1	88.2	4.79	4150	1	1	1	585.65	1753.93	3	1753.91	0.0214	1	53.51	0.0063	-	NLFQFGEMILEKTGK	E			Cmpd 690, AutoMSn(585.6501), 25.9 min
9	gi|298351761	RecName: Full=Phospholipase A2 1; Short=PLA21; Short=svPLA2; AltName: Full=Phosphatidylcholine 2-acylhydrolase, partial [Daboia russellii russellii]	264	1954	54	5	2	1	88.2	4.79	4151	3	1	1	585.655	1753.94	3	1753.91	0.0365	1	41.77	0.097	-	NLFQFGEMILEKTGK	E			Cmpd 688, AutoMSn(585.6552), 25.8 min
9	gi|298351761	RecName: Full=Phospholipase A2 1; Short=PLA21; Short=svPLA2; AltName: Full=Phosphatidylcholine 2-acylhydrolase, partial [Daboia russellii russellii]	264	1954	54	5	2	1	88.2	4.79	4201	1	1	1	590.98	1769.92	3	1769.9	0.0168	1	64.39	0.0005	-	NLFQFGEMILEKTGK	E	Oxidation (M)	0.000000020000000.0	Cmpd 657, AutoMSn(590.9803), 25.1 min
9	gi|298351761	RecName: Full=Phospholipase A2 1; Short=PLA21; Short=svPLA2; AltName: Full=Phosphatidylcholine 2-acylhydrolase, partial [Daboia russellii russellii]	264	1954	54	5	2	1	88.2	4.79	4202	1	1	1	590.981	1769.92	3	1769.9	0.0173	1	48.02	0.022	-	NLFQFGEMILEKTGK	E	Oxidation (M)	0.000000020000000.0	Cmpd 660, AutoMSn(590.9805), 25.2 min
9	gi|298351761	RecName: Full=Phospholipase A2 1; Short=PLA21; Short=svPLA2; AltName: Full=Phosphatidylcholine 2-acylhydrolase, partial [Daboia russellii russellii]	264	1954	54	5	2	1	88.2	4.79	4205	2	1	1	590.983	1769.93	3	1769.9	0.0246	1	44.32	0.051	-	NLFQFGEMILEKTGK	E	Oxidation (M)	0.000000020000000.0	Cmpd 663, AutoMSn(590.9829), 25.3 min	emPAI	816.07
10	gi|507554877	PREDICTED: anionic trypsin-2-like [Jaculus jaculus]	212	26064	38	13	1	1	4.1	4.91	1579	1	0	1	523.286	1044.56	2	1044.56	0.0006	0	60.43	0.0016	K	LSSPATINSR	V			Cmpd 26, AutoMSn(523.2857), 15.3 min
10	gi|507554877	PREDICTED: anionic trypsin-2-like [Jaculus jaculus]	212	26064	38	13	1	1	4.1	4.91	1580	1	0	1	523.286	1044.56	2	1044.56	0.0019	0	67.32	0.00033	K	LSSPATINSR	V			Cmpd 30, AutoMSn(523.2864), 15.4 min
10	gi|507554877	PREDICTED: anionic trypsin-2-like [Jaculus jaculus]	212	26064	38	13	1	1	4.1	4.91	1581	1	0	1	523.287	1044.56	2	1044.56	0.0027	0	63.41	0.00082	K	LSSPATINSR	V			Cmpd 98, AutoMSn(523.2868), 15.5 min
10	gi|507554877	PREDICTED: anionic trypsin-2-like [Jaculus jaculus]	212	26064	38	13	1	1	4.1	4.91	1582	1	0	1	523.287	1044.56	2	1044.56	0.0032	0	75.81	4.7e-05	K	LSSPATINSR	V			Cmpd 29, AutoMSn(523.2871), 15.4 min
10	gi|507554877	PREDICTED: anionic trypsin-2-like [Jaculus jaculus]	212	26064	38	13	1	1	4.1	4.91	1583	1	0	1	523.287	1044.56	2	1044.56	0.0035	0	71.51	0.00013	K	LSSPATINSR	V			Cmpd 32, AutoMSn(523.2872), 15.5 min
10	gi|507554877	PREDICTED: anionic trypsin-2-like [Jaculus jaculus]	212	26064	38	13	1	1	4.1	4.91	1584	1	0	1	523.287	1044.56	2	1044.56	0.0039	0	63.65	0.00078	K	LSSPATINSR	V			Cmpd 27, AutoMSn(523.2874), 15.3 min
10	gi|507554877	PREDICTED: anionic trypsin-2-like [Jaculus jaculus]	212	26064	38	13	1	1	4.1	4.91	1585	1	0	1	523.288	1044.56	2	1044.56	0.004	0	74.7	6.1e-05	K	LSSPATINSR	V			Cmpd 96, AutoMSn(523.2875), 15.3 min
10	gi|507554877	PREDICTED: anionic trypsin-2-like [Jaculus jaculus]	212	26064	38	13	1	1	4.1	4.91	1586	1	0	1	523.288	1044.56	2	1044.56	0.0042	0	63.28	0.00085	K	LSSPATINSR	V			Cmpd 112, AutoMSn(523.2876), 15.4 min
10	gi|507554877	PREDICTED: anionic trypsin-2-like [Jaculus jaculus]	212	26064	38	13	1	1	4.1	4.91	1587	1	0	1	523.288	1044.56	2	1044.56	0.0044	0	71.24	0.00024	K	LSSPATINSR	V			Cmpd 240, AutoMSn(523.2876), 15.5 min
10	gi|507554877	PREDICTED: anionic trypsin-2-like [Jaculus jaculus]	212	26064	38	13	1	1	4.1	4.91	1588	1	0	1	523.288	1044.56	2	1044.56	0.005	0	68.41	0.00026	K	LSSPATINSR	V			Cmpd 241, AutoMSn(523.2879), 15.5 min
10	gi|507554877	PREDICTED: anionic trypsin-2-like [Jaculus jaculus]	212	26064	38	13	1	1	4.1	4.91	1589	1	0	1	523.288	1044.56	2	1044.56	0.005	0	72.76	9.5e-05	K	LSSPATINSR	V			Cmpd 94, AutoMSn(523.2880), 15.4 min
10	gi|507554877	PREDICTED: anionic trypsin-2-like [Jaculus jaculus]	212	26064	38	13	1	1	4.1	4.91	1590	1	0	1	523.288	1044.56	2	1044.56	0.0052	0	92.86	9.3e-07	K	LSSPATINSR	V			Cmpd 29, AutoMSn(523.2880), 15.4 min
10	gi|507554877	PREDICTED: anionic trypsin-2-like [Jaculus jaculus]	212	26064	38	13	1	1	4.1	4.91	1591	1	0	1	523.288	1044.56	2	1044.56	0.0053	0	68.59	0.00025	K	LSSPATINSR	V			Cmpd 54, AutoMSn(523.2881), 15.3 min
10	gi|507554877	PREDICTED: anionic trypsin-2-like [Jaculus jaculus]	212	26064	38	13	1	1	4.1	4.91	1593	1	0	1	523.288	1044.56	2	1044.56	0.0056	0	75.23	5.4e-05	K	LSSPATINSR	V			Cmpd 30, AutoMSn(523.2882), 15.4 min
10	gi|507554877	PREDICTED: anionic trypsin-2-like [Jaculus jaculus]	212	26064	38	13	1	1	4.1	4.91	1594	1	0	1	523.288	1044.56	2	1044.56	0.0058	0	63.09	0.00088	K	LSSPATINSR	V			Cmpd 27, AutoMSn(523.2883), 15.3 min
10	gi|507554877	PREDICTED: anionic trypsin-2-like [Jaculus jaculus]	212	26064	38	13	1	1	4.1	4.91	1595	1	0	1	523.288	1044.56	2	1044.56	0.006	0	79.86	1.9e-05	K	LSSPATINSR	V			Cmpd 96, AutoMSn(523.2884), 15.5 min
10	gi|507554877	PREDICTED: anionic trypsin-2-like [Jaculus jaculus]	212	26064	38	13	1	1	4.1	4.91	1596	1	0	1	523.288	1044.56	2	1044.56	0.0062	0	46.58	0.04	K	LSSPATINSR	V			Cmpd 107, AutoMSn(523.2885), 15.3 min
10	gi|507554877	PREDICTED: anionic trypsin-2-like [Jaculus jaculus]	212	26064	38	13	1	1	4.1	4.91	1597	1	0	1	523.289	1044.56	2	1044.56	0.0068	0	79.58	2e-05	K	LSSPATINSR	V			Cmpd 97, AutoMSn(523.2889), 15.3 min
10	gi|507554877	PREDICTED: anionic trypsin-2-like [Jaculus jaculus]	212	26064	38	13	1	1	4.1	4.91	1598	1	0	1	523.289	1044.56	2	1044.56	0.0072	0	53.6	0.0079	K	LSSPATINSR	V			Cmpd 57, AutoMSn(523.2891), 15.4 min
10	gi|507554877	PREDICTED: anionic trypsin-2-like [Jaculus jaculus]	212	26064	38	13	1	1	4.1	4.91	1599	1	0	1	523.289	1044.56	2	1044.56	0.0074	0	74.92	5.8e-05	K	LSSPATINSR	V			Cmpd 70, AutoMSn(523.2891), 15.4 min
10	gi|507554877	PREDICTED: anionic trypsin-2-like [Jaculus jaculus]	212	26064	38	13	1	1	4.1	4.91	1600	1	0	1	523.289	1044.56	2	1044.56	0.0077	0	60.43	0.0016	K	LSSPATINSR	V			Cmpd 75, AutoMSn(523.2893), 15.5 min
10	gi|507554877	PREDICTED: anionic trypsin-2-like [Jaculus jaculus]	212	26064	38	13	1	1	4.1	4.91	1601	1	0	1	523.289	1044.56	2	1044.56	0.008	0	67.11	0.00035	K	LSSPATINSR	V			Cmpd 31, AutoMSn(523.2894), 15.5 min
10	gi|507554877	PREDICTED: anionic trypsin-2-like [Jaculus jaculus]	212	26064	38	13	1	1	4.1	4.91	1602	1	0	1	523.289	1044.56	2	1044.56	0.0082	0	88.38	2.6e-06	K	LSSPATINSR	V			Cmpd 31, AutoMSn(523.2895), 15.5 min
10	gi|507554877	PREDICTED: anionic trypsin-2-like [Jaculus jaculus]	212	26064	38	13	1	1	4.1	4.91	1603	1	0	1	523.29	1044.56	2	1044.56	0.0086	0	85.35	5.3e-06	K	LSSPATINSR	V			Cmpd 26, AutoMSn(523.2897), 15.3 min
10	gi|507554877	PREDICTED: anionic trypsin-2-like [Jaculus jaculus]	212	26064	38	13	1	1	4.1	4.91	1604	1	0	1	523.29	1044.56	2	1044.56	0.0086	0	93.8	7.5e-07	K	LSSPATINSR	V			Cmpd 73, AutoMSn(523.2898), 15.5 min
10	gi|507554877	PREDICTED: anionic trypsin-2-like [Jaculus jaculus]	212	26064	38	13	1	1	4.1	4.91	1605	1	0	1	523.29	1044.57	2	1044.56	0.0087	0	93.56	7.9e-07	K	LSSPATINSR	V			Cmpd 74, AutoMSn(523.2898), 15.5 min
10	gi|507554877	PREDICTED: anionic trypsin-2-like [Jaculus jaculus]	212	26064	38	13	1	1	4.1	4.91	1606	1	0	1	523.29	1044.57	2	1044.56	0.0087	0	75.72	4.8e-05	K	LSSPATINSR	V			Cmpd 71, AutoMSn(523.2898), 15.4 min
10	gi|507554877	PREDICTED: anionic trypsin-2-like [Jaculus jaculus]	212	26064	38	13	1	1	4.1	4.91	1607	1	0	1	523.29	1044.57	2	1044.56	0.0089	0	57.29	0.0034	K	LSSPATINSR	V			Cmpd 87, AutoMSn(523.2899), 15.3 min
10	gi|507554877	PREDICTED: anionic trypsin-2-like [Jaculus jaculus]	212	26064	38	13	1	1	4.1	4.91	1609	1	0	1	523.29	1044.57	2	1044.56	0.0092	0	85.1	5.6e-06	K	LSSPATINSR	V			Cmpd 100, AutoMSn(523.2900), 15.4 min
10	gi|507554877	PREDICTED: anionic trypsin-2-like [Jaculus jaculus]	212	26064	38	13	1	1	4.1	4.91	1611	1	0	1	523.29	1044.57	2	1044.56	0.0096	0	74.35	6.6e-05	K	LSSPATINSR	V			Cmpd 28, AutoMSn(523.2903), 15.4 min
10	gi|507554877	PREDICTED: anionic trypsin-2-like [Jaculus jaculus]	212	26064	38	13	1	1	4.1	4.91	1612	1	0	1	523.29	1044.57	2	1044.56	0.0098	0	71.47	0.00013	K	LSSPATINSR	V			Cmpd 58, AutoMSn(523.2903), 15.5 min
10	gi|507554877	PREDICTED: anionic trypsin-2-like [Jaculus jaculus]	212	26064	38	13	1	1	4.1	4.91	1613	1	0	1	523.29	1044.57	2	1044.56	0.0098	0	71.48	0.00013	K	LSSPATINSR	V			Cmpd 56, AutoMSn(523.2904), 15.4 min
10	gi|507554877	PREDICTED: anionic trypsin-2-like [Jaculus jaculus]	212	26064	38	13	1	1	4.1	4.91	1614	1	0	1	523.29	1044.57	2	1044.56	0.0099	0	71.53	0.00013	K	LSSPATINSR	V			Cmpd 72, AutoMSn(523.2904), 15.4 min
10	gi|507554877	PREDICTED: anionic trypsin-2-like [Jaculus jaculus]	212	26064	38	13	1	1	4.1	4.91	1615	1	0	1	523.29	1044.57	2	1044.56	0.0099	0	83.63	7.8e-06	K	LSSPATINSR	V			Cmpd 90, AutoMSn(523.2904), 15.3 min
10	gi|507554877	PREDICTED: anionic trypsin-2-like [Jaculus jaculus]	212	26064	38	13	1	1	4.1	4.91	1618	1	0	1	523.291	1044.57	2	1044.56	0.0106	0	62.09	0.0011	K	LSSPATINSR	V			Cmpd 109, AutoMSn(523.2907), 15.4 min
10	gi|507554877	PREDICTED: anionic trypsin-2-like [Jaculus jaculus]	212	26064	38	13	1	1	4.1	4.91	1619	1	0	1	523.291	1044.57	2	1044.56	0.011	0	85.87	4.7e-06	K	LSSPATINSR	V			Cmpd 52, AutoMSn(523.2910), 15.3 min
10	gi|507554877	PREDICTED: anionic trypsin-2-like [Jaculus jaculus]	212	26064	38	13	1	1	4.1	4.91	1620	3	0	1	523.291	1044.57	2	1044.56	0.0112	0	49.29	0.021	K	LSSPATINSR	V			Cmpd 93, AutoMSn(523.2911), 15.4 min
10	gi|507554877	PREDICTED: anionic trypsin-2-like [Jaculus jaculus]	212	26064	38	13	1	1	4.1	4.91	1621	1	0	1	523.292	1044.57	2	1044.56	0.0132	0	67.17	0.00035	K	LSSPATINSR	V			Cmpd 69, AutoMSn(523.2921), 15.3 min	emPAI	0.13
11	gi|251205	coagulation factor X activating enzyme light chain, RVV-X-light chain, LC1=metalloproteinase with disintegrin (platelet aggregation inhibitor)-like and C-type lectin-like domains [Vipera russelli=Russell~s viper, Siamensis, venom, Peptide, 123 aa]	229	14459	15	3	3	2	40.7	5.36	3986	1	1	1	837.401	1672.79	2	1672.78	0.0092	1	89.28	1.6e-06	K	SMTCNFIAPVVCKF	-	2 Carbamidomethyl (C)	0.00010000000100.0	Cmpd 393, AutoMSn(837.4007), 24.3 min
11	gi|251205	coagulation factor X activating enzyme light chain, RVV-X-light chain, LC1=metalloproteinase with disintegrin (platelet aggregation inhibitor)-like and C-type lectin-like domains [Vipera russelli=Russell~s viper, Siamensis, venom, Peptide, 123 aa]	229	14459	15	3	3	2	40.7	5.36	3987	1	1	1	837.402	1672.79	2	1672.78	0.012	1	59.87	0.0014	K	SMTCNFIAPVVCKF	-	2 Carbamidomethyl (C)	0.00010000000100.0	Cmpd 390, AutoMSn(837.4020), 24.2 min
11	gi|251205	coagulation factor X activating enzyme light chain, RVV-X-light chain, LC1=metalloproteinase with disintegrin (platelet aggregation inhibitor)-like and C-type lectin-like domains [Vipera russelli=Russell~s viper, Siamensis, venom, Peptide, 123 aa]	229	14459	15	3	3	2	40.7	5.36	3988	1	1	1	558.605	1672.79	3	1672.78	0.0143	1	45.8	0.036	K	SMTCNFIAPVVCKF	-	2 Carbamidomethyl (C)	0.00010000000100.0	Cmpd 399, AutoMSn(558.6046), 24.4 min
11	gi|251205	coagulation factor X activating enzyme light chain, RVV-X-light chain, LC1=metalloproteinase with disintegrin (platelet aggregation inhibitor)-like and C-type lectin-like domains [Vipera russelli=Russell~s viper, Siamensis, venom, Peptide, 123 aa]	229	14459	15	3	3	2	40.7	5.36	3989	1	1	1	837.404	1672.79	2	1672.78	0.0149	1	71.22	0.0001	K	SMTCNFIAPVVCKF	-	2 Carbamidomethyl (C)	0.00010000000100.0	Cmpd 395, AutoMSn(837.4035), 24.3 min
11	gi|251205	coagulation factor X activating enzyme light chain, RVV-X-light chain, LC1=metalloproteinase with disintegrin (platelet aggregation inhibitor)-like and C-type lectin-like domains [Vipera russelli=Russell~s viper, Siamensis, venom, Peptide, 123 aa]	229	14459	15	3	3	2	40.7	5.36	3990	7	1	1	558.605	1672.79	3	1672.78	0.0156	1	40.92	0.11	K	SMTCNFIAPVVCKF	-	2 Carbamidomethyl (C)	0.00010000000100.0	Cmpd 394, AutoMSn(558.6050), 24.3 min
11	gi|251205	coagulation factor X activating enzyme light chain, RVV-X-light chain, LC1=metalloproteinase with disintegrin (platelet aggregation inhibitor)-like and C-type lectin-like domains [Vipera russelli=Russell~s viper, Siamensis, venom, Peptide, 123 aa]	229	14459	15	3	3	2	40.7	5.36	4042	1	1	1	845.397	1688.78	2	1688.77	0.0061	1	51.88	0.0089	K	SMTCNFIAPVVCKF	-	2 Carbamidomethyl (C); Oxidation (M)	0.02010000000100.0	Cmpd 347, AutoMSn(845.3966), 23.2 min
11	gi|251205	coagulation factor X activating enzyme light chain, RVV-X-light chain, LC1=metalloproteinase with disintegrin (platelet aggregation inhibitor)-like and C-type lectin-like domains [Vipera russelli=Russell~s viper, Siamensis, venom, Peptide, 123 aa]	229	14459	15	3	3	2	40.7	5.36	4043	1	1	1	563.935	1688.78	3	1688.77	0.0094	1	44.53	0.049	K	SMTCNFIAPVVCKF	-	2 Carbamidomethyl (C); Oxidation (M)	0.02010000000100.0	Cmpd 357, AutoMSn(563.9346), 23.4 min
11	gi|251205	coagulation factor X activating enzyme light chain, RVV-X-light chain, LC1=metalloproteinase with disintegrin (platelet aggregation inhibitor)-like and C-type lectin-like domains [Vipera russelli=Russell~s viper, Siamensis, venom, Peptide, 123 aa]	229	14459	15	3	3	2	40.7	5.36	4044	1	1	1	845.399	1688.78	2	1688.77	0.0116	1	73.66	5.9e-05	K	SMTCNFIAPVVCKF	-	2 Carbamidomethyl (C); Oxidation (M)	0.02010000000100.0	Cmpd 349, AutoMSn(845.3993), 23.3 min
11	gi|251205	coagulation factor X activating enzyme light chain, RVV-X-light chain, LC1=metalloproteinase with disintegrin (platelet aggregation inhibitor)-like and C-type lectin-like domains [Vipera russelli=Russell~s viper, Siamensis, venom, Peptide, 123 aa]	229	14459	15	3	3	2	40.7	5.36	4045	1	1	1	845.4	1688.79	2	1688.77	0.0139	1	87.25	2.6e-06	K	SMTCNFIAPVVCKF	-	2 Carbamidomethyl (C); Oxidation (M)	0.02010000000100.0	Cmpd 352, AutoMSn(845.4005), 23.3 min
11	gi|251205	coagulation factor X activating enzyme light chain, RVV-X-light chain, LC1=metalloproteinase with disintegrin (platelet aggregation inhibitor)-like and C-type lectin-like domains [Vipera russelli=Russell~s viper, Siamensis, venom, Peptide, 123 aa]	229	14459	15	3	3	2	40.7	5.36	4814	2	1	1	1071.48	2140.94	2	2140.93	0.0051	0	38.1	0.2	-	VLDCPSGWLSYEQHCYK	G	2 Carbamidomethyl (C)	0.00010000000000100.0	Cmpd 253, AutoMSn(1071.4771), 20.7 min
11	gi|251205	coagulation factor X activating enzyme light chain, RVV-X-light chain, LC1=metalloproteinase with disintegrin (platelet aggregation inhibitor)-like and C-type lectin-like domains [Vipera russelli=Russell~s viper, Siamensis, venom, Peptide, 123 aa]	229	14459	15	3	3	2	40.7	5.36	4815	1	1	1	1071.48	2140.94	2	2140.93	0.01	0	50.2	0.012	-	VLDCPSGWLSYEQHCYK	G	2 Carbamidomethyl (C)	0.00010000000000100.0	Cmpd 255, AutoMSn(1071.4796), 20.8 min
11	gi|251205	coagulation factor X activating enzyme light chain, RVV-X-light chain, LC1=metalloproteinase with disintegrin (platelet aggregation inhibitor)-like and C-type lectin-like domains [Vipera russelli=Russell~s viper, Siamensis, venom, Peptide, 123 aa]	229	14459	15	3	3	2	40.7	5.36	4816	1	1	1	1071.48	2140.95	2	2140.93	0.0118	0	52.32	0.0073	-	VLDCPSGWLSYEQHCYK	G	2 Carbamidomethyl (C)	0.00010000000000100.0	Cmpd 259, AutoMSn(1071.4805), 20.9 min
11	gi|251205	coagulation factor X activating enzyme light chain, RVV-X-light chain, LC1=metalloproteinase with disintegrin (platelet aggregation inhibitor)-like and C-type lectin-like domains [Vipera russelli=Russell~s viper, Siamensis, venom, Peptide, 123 aa]	229	14459	15	3	3	2	40.7	5.36	4817	1	1	1	714.662	2140.96	3	2140.93	0.0285	0	59.6	0.0013	-	VLDCPSGWLSYEQHCYK	G	2 Carbamidomethyl (C)	0.00010000000000100.0	Cmpd 252, AutoMSn(714.6617), 20.7 min
11	gi|251205	coagulation factor X activating enzyme light chain, RVV-X-light chain, LC1=metalloproteinase with disintegrin (platelet aggregation inhibitor)-like and C-type lectin-like domains [Vipera russelli=Russell~s viper, Siamensis, venom, Peptide, 123 aa]	229	14459	15	3	3	2	40.7	5.36	4818	1	1	1	714.662	2140.97	3	2140.93	0.0306	0	83.47	5.4e-06	-	VLDCPSGWLSYEQHCYK	G	2 Carbamidomethyl (C)	0.00010000000000100.0	Cmpd 249, AutoMSn(714.6624), 20.6 min
11	gi|251205	coagulation factor X activating enzyme light chain, RVV-X-light chain, LC1=metalloproteinase with disintegrin (platelet aggregation inhibitor)-like and C-type lectin-like domains [Vipera russelli=Russell~s viper, Siamensis, venom, Peptide, 123 aa]	229	14459	15	3	3	2	40.7	5.36	5160	1	1	1	784.392	2350.15	3	2350.13	0.0199	1	42.07	0.067	K	ALAEESYCLIMITHEKEWK	S	Carbamidomethyl (C)	0.0000000100000000000.0	Cmpd 301, AutoMSn(784.3918), 21.8 min	emPAI	1.33
12	gi|2851544	RecName: Full=Acidic phospholipase A2 homolog vipoxin A chain; Short=svPLA2 homolog; AltName: Full=Acidic phospholipase A2 inhibitor vipoxin A chain; AltName: Full=Vipoxin acidic component; Short=VAC; AltName: Full=Vipoxin non-toxic component [Viper	132	13630	6	1	1	1	18.9	4.44	5513	1	1	1	1342.59	2683.16	2	2683.15	0.0087	0	43.16	0.056	K	TATYTYSFENGDIVCGDNDLCLR	A	2 Carbamidomethyl (C)	0.00000000000000100000100.0	Cmpd 601, AutoMSn(1342.5881), 23.7 min
12	gi|2851544	RecName: Full=Acidic phospholipase A2 homolog vipoxin A chain; Short=svPLA2 homolog; AltName: Full=Acidic phospholipase A2 inhibitor vipoxin A chain; AltName: Full=Vipoxin acidic component; Short=VAC; AltName: Full=Vipoxin non-toxic component [Viper	132	13630	6	1	1	1	18.9	4.44	5514	1	1	1	895.396	2683.17	3	2683.15	0.0131	0	45.74	0.03	K	TATYTYSFENGDIVCGDNDLCLR	A	2 Carbamidomethyl (C)	0.00000000000000100000100.0	Cmpd 413, AutoMSn(895.3960), 23.6 min
12	gi|2851544	RecName: Full=Acidic phospholipase A2 homolog vipoxin A chain; Short=svPLA2 homolog; AltName: Full=Acidic phospholipase A2 inhibitor vipoxin A chain; AltName: Full=Vipoxin acidic component; Short=VAC; AltName: Full=Vipoxin non-toxic component [Viper	132	13630	6	1	1	1	18.9	4.44	5516	1	1	1	895.4	2683.18	3	2683.15	0.0264	0	70.84	9.2e-05	K	TATYTYSFENGDIVCGDNDLCLR	A	2 Carbamidomethyl (C)	0.00000000000000100000100.0	Cmpd 600, AutoMSn(895.4004), 23.7 min
12	gi|2851544	RecName: Full=Acidic phospholipase A2 homolog vipoxin A chain; Short=svPLA2 homolog; AltName: Full=Acidic phospholipase A2 inhibitor vipoxin A chain; AltName: Full=Vipoxin acidic component; Short=VAC; AltName: Full=Vipoxin non-toxic component [Viper	132	13630	6	1	1	1	18.9	4.44	5517	1	1	1	895.403	2683.19	3	2683.15	0.0344	0	61.95	0.00069	K	TATYTYSFENGDIVCGDNDLCLR	A	2 Carbamidomethyl (C)	0.00000000000000100000100.0	Cmpd 606, AutoMSn(895.4031), 23.8 min
12	gi|2851544	RecName: Full=Acidic phospholipase A2 homolog vipoxin A chain; Short=svPLA2 homolog; AltName: Full=Acidic phospholipase A2 inhibitor vipoxin A chain; AltName: Full=Vipoxin acidic component; Short=VAC; AltName: Full=Vipoxin non-toxic component [Viper	132	13630	6	1	1	1	18.9	4.44	5518	1	1	1	895.403	2683.19	3	2683.15	0.0349	0	68.97	0.00014	K	TATYTYSFENGDIVCGDNDLCLR	A	2 Carbamidomethyl (C)	0.00000000000000100000100.0	Cmpd 603, AutoMSn(895.4033), 23.7 min
12	gi|2851544	RecName: Full=Acidic phospholipase A2 homolog vipoxin A chain; Short=svPLA2 homolog; AltName: Full=Acidic phospholipase A2 inhibitor vipoxin A chain; AltName: Full=Vipoxin acidic component; Short=VAC; AltName: Full=Vipoxin non-toxic component [Viper	132	13630	6	1	1	1	18.9	4.44	5519	1	1	1	895.405	2683.19	3	2683.15	0.039	0	84.4	3.9e-06	K	TATYTYSFENGDIVCGDNDLCLR	A	2 Carbamidomethyl (C)	0.00000000000000100000100.0	Cmpd 597, AutoMSn(895.4046), 23.6 min	emPAI	0.25
13	gi|162329888	Chain B, Crystal Structure Of Russell~s Viper Venom Metalloproteinase	166	15928	11	2	4	2	25.4	5.62	744	1	1	1	808.342	807.335	1	807.337	-0.0022	0	30.81	1.4	R	YFCYR	V	Carbamidomethyl (C)	0.00100.0	Cmpd 109, AutoMSn(808.3425), 15.7 min
13	gi|162329888	Chain B, Crystal Structure Of Russell~s Viper Venom Metalloproteinase	166	15928	11	2	4	2	25.4	5.62	748	1	1	1	404.68	807.344	2	807.337	0.007	0	39.13	0.21	R	YFCYR	V	Carbamidomethyl (C)	0.00100.0	Cmpd 104, AutoMSn(404.6795), 15.6 min
13	gi|162329888	Chain B, Crystal Structure Of Russell~s Viper Venom Metalloproteinase	166	15928	11	2	4	2	25.4	5.62	749	1	1	1	404.68	807.345	2	807.337	0.0078	0	45.93	0.044	R	YFCYR	V	Carbamidomethyl (C)	0.00100.0	Cmpd 106, AutoMSn(404.6799), 15.7 min
13	gi|162329888	Chain B, Crystal Structure Of Russell~s Viper Venom Metalloproteinase	166	15928	11	2	4	2	25.4	5.62	1041	1	1	1	431.711	861.408	2	861.398	0.0095	0	57.05	0.0041	K	TWEAAER	F			Cmpd 59, AutoMSn(431.7110), 13.8 min
13	gi|162329888	Chain B, Crystal Structure Of Russell~s Viper Venom Metalloproteinase	166	15928	11	2	4	2	25.4	5.62	2670	1	1	1	661.809	1321.6	2	1321.6	0.0072	0	61.09	0.0012	-	LDCPPDSSLYR	Y	Carbamidomethyl (C)	0.00100000000.0	Cmpd 159, AutoMSn(661.8095), 17.8 min
13	gi|162329888	Chain B, Crystal Structure Of Russell~s Viper Venom Metalloproteinase	166	15928	11	2	4	2	25.4	5.62	2671	1	1	1	661.811	1321.61	2	1321.6	0.0098	0	58.51	0.0022	-	LDCPPDSSLYR	Y	Carbamidomethyl (C)	0.00100000000.0	Cmpd 157, AutoMSn(661.8108), 17.8 min
13	gi|162329888	Chain B, Crystal Structure Of Russell~s Viper Venom Metalloproteinase	166	15928	11	2	4	2	25.4	5.62	2672	2	1	1	661.811	1321.61	2	1321.6	0.0104	0	46.39	0.036	-	LDCPPDSSLYR	Y	Carbamidomethyl (C)	0.00100000000.0	Cmpd 196, AutoMSn(661.8111), 17.7 min
13	gi|162329888	Chain B, Crystal Structure Of Russell~s Viper Venom Metalloproteinase	166	15928	11	2	4	2	25.4	5.62	2673	1	1	1	661.812	1321.61	2	1321.6	0.0114	0	82.36	9.1e-06	-	LDCPPDSSLYR	Y	Carbamidomethyl (C)	0.00100000000.0	Cmpd 200, AutoMSn(661.8116), 17.8 min
13	gi|162329888	Chain B, Crystal Structure Of Russell~s Viper Venom Metalloproteinase	166	15928	11	2	4	2	25.4	5.62	2675	1	1	1	661.812	1321.61	2	1321.6	0.0116	0	69.03	0.0002	-	LDCPPDSSLYR	Y	Carbamidomethyl (C)	0.00100000000.0	Cmpd 197, AutoMSn(661.8117), 17.7 min
13	gi|162329888	Chain B, Crystal Structure Of Russell~s Viper Venom Metalloproteinase	166	15928	11	2	4	2	25.4	5.62	2678	1	1	1	661.813	1321.61	2	1321.6	0.0143	0	72.85	8.1e-05	-	LDCPPDSSLYR	Y	Carbamidomethyl (C)	0.00100000000.0	Cmpd 160, AutoMSn(661.8131), 17.8 min
13	gi|162329888	Chain B, Crystal Structure Of Russell~s Viper Venom Metalloproteinase	166	15928	11	2	4	2	25.4	5.62	2831	1	1	1	463.233	1386.68	3	1386.66	0.017	1	74.37	5.4e-05	K	CFVLEKESGYR	M	Carbamidomethyl (C)	0.10000000000.0	Cmpd 151, AutoMSn(463.2330), 16.7 min	emPAI	0.47
14	gi|461511	RecName: Full=Protein C activator; AltName: Full=Snake venom serine protease; Short=SVSP, partial [Agkistrodon bilineatus]	106	2190	6	2	1	1	65	4.65	3181	1	1	1	749.843	1497.67	2	1497.66	0.0079	0	67.77	0.00024	-	VVGGDECNINEHR	S	Carbamidomethyl (C)	0.0000001000000.0	Cmpd 24, AutoMSn(749.8427), 13.1 min
14	gi|461511	RecName: Full=Protein C activator; AltName: Full=Snake venom serine protease; Short=SVSP, partial [Agkistrodon bilineatus]	106	2190	6	2	1	1	65	4.65	3182	1	1	1	749.843	1497.67	2	1497.66	0.0087	0	63.32	0.00065	-	VVGGDECNINEHR	S	Carbamidomethyl (C)	0.0000001000000.0	Cmpd 27, AutoMSn(749.8432), 13.2 min
14	gi|461511	RecName: Full=Protein C activator; AltName: Full=Snake venom serine protease; Short=SVSP, partial [Agkistrodon bilineatus]	106	2190	6	2	1	1	65	4.65	3183	1	1	1	500.233	1497.68	3	1497.66	0.0128	0	53.26	0.0066	-	VVGGDECNINEHR	S	Carbamidomethyl (C)	0.0000001000000.0	Cmpd 21, AutoMSn(500.2325), 13.0 min
14	gi|461511	RecName: Full=Protein C activator; AltName: Full=Snake venom serine protease; Short=SVSP, partial [Agkistrodon bilineatus]	106	2190	6	2	1	1	65	4.65	3184	1	1	1	500.233	1497.68	3	1497.66	0.0142	0	64.76	0.00047	-	VVGGDECNINEHR	S	Carbamidomethyl (C)	0.0000001000000.0	Cmpd 29, AutoMSn(500.2330), 13.2 min
14	gi|461511	RecName: Full=Protein C activator; AltName: Full=Snake venom serine protease; Short=SVSP, partial [Agkistrodon bilineatus]	106	2190	6	2	1	1	65	4.65	3185	1	1	1	500.234	1497.68	3	1497.66	0.017	0	80.94	1.1e-05	-	VVGGDECNINEHR	S	Carbamidomethyl (C)	0.0000001000000.0	Cmpd 26, AutoMSn(500.2340), 13.2 min
14	gi|461511	RecName: Full=Protein C activator; AltName: Full=Snake venom serine protease; Short=SVSP, partial [Agkistrodon bilineatus]	106	2190	6	2	1	1	65	4.65	3187	1	1	1	500.235	1497.68	3	1497.66	0.0191	0	75.4	4e-05	-	VVGGDECNINEHR	S	Carbamidomethyl (C)	0.0000001000000.0	Cmpd 23, AutoMSn(500.2347), 13.1 min	emPAI	6.9
15	gi|239977252	RecName: Full=Kunitz-type serine protease inhibitor C3; AltName: Full=BPTI-3; AltName: Full=Trypsin inhibitor 3; AltName: Full=Trypsin inhibitor C3; Flags: Precursor [Daboia siamensis]	122	9437	12	2	2	1	31	8.57	2489	1	1	1	627.285	1252.56	2	1252.56	-0.0051	1	37.74	0.26	R	SFYYDSESKK	C			Cmpd 47, AutoMSn(627.2853), 14.0 min
15	gi|239977252	RecName: Full=Kunitz-type serine protease inhibitor C3; AltName: Full=BPTI-3; AltName: Full=Trypsin inhibitor 3; AltName: Full=Trypsin inhibitor C3; Flags: Precursor [Daboia siamensis]	122	9437	12	2	2	1	31	8.57	2490	1	1	1	627.289	1252.56	2	1252.56	0.0029	1	57.55	0.0027	R	SFYYDSESKK	C			Cmpd 49, AutoMSn(627.2893), 14.1 min
15	gi|239977252	RecName: Full=Kunitz-type serine protease inhibitor C3; AltName: Full=BPTI-3; AltName: Full=Trypsin inhibitor 3; AltName: Full=Trypsin inhibitor C3; Flags: Precursor [Daboia siamensis]	122	9437	12	2	2	1	31	8.57	2491	1	1	1	627.291	1252.57	2	1252.56	0.0071	1	38.62	0.21	R	SFYYDSESKK	C			Cmpd 51, AutoMSn(627.2914), 14.1 min
15	gi|239977252	RecName: Full=Kunitz-type serine protease inhibitor C3; AltName: Full=BPTI-3; AltName: Full=Trypsin inhibitor 3; AltName: Full=Trypsin inhibitor C3; Flags: Precursor [Daboia siamensis]	122	9437	12	2	2	1	31	8.57	4475	1	1	1	654.96	1961.86	3	1961.85	0.0119	0	76.09	3.2e-05	K	FCYLPADPGECMAYIR	S	2 Carbamidomethyl (C)	0.0100000000100000.0	Cmpd 428, AutoMSn(654.9604), 24.1 min
15	gi|239977252	RecName: Full=Kunitz-type serine protease inhibitor C3; AltName: Full=BPTI-3; AltName: Full=Trypsin inhibitor 3; AltName: Full=Trypsin inhibitor C3; Flags: Precursor [Daboia siamensis]	122	9437	12	2	2	1	31	8.57	4476	6	1	1	981.938	1961.86	2	1961.85	0.0149	0	38.57	0.18	K	FCYLPADPGECMAYIR	S	2 Carbamidomethyl (C)	0.0100000000100000.0	Cmpd 422, AutoMSn(981.9384), 24.0 min
15	gi|239977252	RecName: Full=Kunitz-type serine protease inhibitor C3; AltName: Full=BPTI-3; AltName: Full=Trypsin inhibitor 3; AltName: Full=Trypsin inhibitor C3; Flags: Precursor [Daboia siamensis]	122	9437	12	2	2	1	31	8.57	4477	1	1	1	654.965	1961.87	3	1961.85	0.0254	0	76.12	3.1e-05	K	FCYLPADPGECMAYIR	S	2 Carbamidomethyl (C)	0.0100000000100000.0	Cmpd 425, AutoMSn(654.9649), 24.1 min
15	gi|239977252	RecName: Full=Kunitz-type serine protease inhibitor C3; AltName: Full=BPTI-3; AltName: Full=Trypsin inhibitor 3; AltName: Full=Trypsin inhibitor C3; Flags: Precursor [Daboia siamensis]	122	9437	12	2	2	1	31	8.57	4490	5	1	1	989.928	1977.84	2	1977.84	-0.0015	0	43.71	0.059	K	FCYLPADPGECMAYIR	S	2 Carbamidomethyl (C); Oxidation (M)	0.0100000000120000.0	Cmpd 362, AutoMSn(989.9277), 22.3 min
15	gi|239977252	RecName: Full=Kunitz-type serine protease inhibitor C3; AltName: Full=BPTI-3; AltName: Full=Trypsin inhibitor 3; AltName: Full=Trypsin inhibitor C3; Flags: Precursor [Daboia siamensis]	122	9437	12	2	2	1	31	8.57	4491	2	1	1	989.934	1977.85	2	1977.84	0.0122	0	43.03	0.067	K	FCYLPADPGECMAYIR	S	2 Carbamidomethyl (C); Oxidation (M)	0.0100000000120000.0	Cmpd 369, AutoMSn(989.9345), 22.5 min
15	gi|239977252	RecName: Full=Kunitz-type serine protease inhibitor C3; AltName: Full=BPTI-3; AltName: Full=Trypsin inhibitor 3; AltName: Full=Trypsin inhibitor C3; Flags: Precursor [Daboia siamensis]	122	9437	12	2	2	1	31	8.57	4492	7	1	1	989.938	1977.86	2	1977.84	0.0193	0	36.72	0.28	K	FCYLPADPGECMAYIR	S	2 Carbamidomethyl (C); Oxidation (M)	0.0100000000120000.0	Cmpd 365, AutoMSn(989.9381), 22.4 min
15	gi|239977252	RecName: Full=Kunitz-type serine protease inhibitor C3; AltName: Full=BPTI-3; AltName: Full=Trypsin inhibitor 3; AltName: Full=Trypsin inhibitor C3; Flags: Precursor [Daboia siamensis]	122	9437	12	2	2	1	31	8.57	4493	1	1	1	660.295	1977.86	3	1977.84	0.0197	0	56.83	0.0027	K	FCYLPADPGECMAYIR	S	2 Carbamidomethyl (C); Oxidation (M)	0.0100000000120000.0	Cmpd 366, AutoMSn(660.2946), 22.4 min
15	gi|239977252	RecName: Full=Kunitz-type serine protease inhibitor C3; AltName: Full=BPTI-3; AltName: Full=Trypsin inhibitor 3; AltName: Full=Trypsin inhibitor C3; Flags: Precursor [Daboia siamensis]	122	9437	12	2	2	1	31	8.57	4494	1	1	1	660.295	1977.86	3	1977.84	0.0217	0	53.04	0.0066	K	FCYLPADPGECMAYIR	S	2 Carbamidomethyl (C); Oxidation (M)	0.0100000000120000.0	Cmpd 363, AutoMSn(660.2953), 22.3 min
15	gi|239977252	RecName: Full=Kunitz-type serine protease inhibitor C3; AltName: Full=BPTI-3; AltName: Full=Trypsin inhibitor 3; AltName: Full=Trypsin inhibitor C3; Flags: Precursor [Daboia siamensis]	122	9437	12	2	2	1	31	8.57	4495	1	1	1	660.299	1977.88	3	1977.84	0.0327	0	59.15	0.0016	K	FCYLPADPGECMAYIR	S	2 Carbamidomethyl (C); Oxidation (M)	0.0100000000120000.0	Cmpd 368, AutoMSn(660.2989), 22.5 min	emPAI	1.57
16	gi|311223824	serine beta-fibrinogenase-like protein precursor [Daboia siamensis]	125	28017	9	1	3	1	19.1	7.01	2095	6	1	1	581.321	1160.63	2	1160.63	-0.0034	1	34.21	0.67	R	AAYKGLPAQSR	T			Cmpd 32, AutoMSn(581.3207), 13.3 min
16	gi|311223824	serine beta-fibrinogenase-like protein precursor [Daboia siamensis]	125	28017	9	1	3	1	19.1	7.01	2097	4	1	1	581.324	1160.63	2	1160.63	0.0029	1	34.53	0.62	R	AAYKGLPAQSR	T			Cmpd 34, AutoMSn(581.3238), 13.4 min
16	gi|311223824	serine beta-fibrinogenase-like protein precursor [Daboia siamensis]	125	28017	9	1	3	1	19.1	7.01	4028	3	1	1	843.961	1685.91	2	1685.9	0.0094	0	36.84	0.29	K	TSTYIAPLSLPSSPPR	V			Cmpd 390, AutoMSn(843.9614), 22.3 min
16	gi|311223824	serine beta-fibrinogenase-like protein precursor [Daboia siamensis]	125	28017	9	1	3	1	19.1	7.01	4029	1	1	1	843.963	1685.91	2	1685.9	0.0123	0	75.73	3.8e-05	K	TSTYIAPLSLPSSPPR	V			Cmpd 394, AutoMSn(843.9629), 22.4 min
16	gi|311223824	serine beta-fibrinogenase-like protein precursor [Daboia siamensis]	125	28017	9	1	3	1	19.1	7.01	4030	10	1	1	843.963	1685.91	2	1685.9	0.0133	0	31.97	0.9	K	TSTYIAPLSLPSSPPR	V			Cmpd 391, AutoMSn(843.9633), 22.4 min
16	gi|311223824	serine beta-fibrinogenase-like protein precursor [Daboia siamensis]	125	28017	9	1	3	1	19.1	7.01	4031	1	1	1	562.979	1685.92	3	1685.9	0.0173	0	61.42	0.001	K	TSTYIAPLSLPSSPPR	V			Cmpd 397, AutoMSn(562.9793), 22.5 min
16	gi|311223824	serine beta-fibrinogenase-like protein precursor [Daboia siamensis]	125	28017	9	1	3	1	19.1	7.01	4032	1	1	1	562.982	1685.92	3	1685.9	0.0244	0	54.95	0.0046	K	TSTYIAPLSLPSSPPR	V			Cmpd 395, AutoMSn(562.9817), 22.4 min
16	gi|311223824	serine beta-fibrinogenase-like protein precursor [Daboia siamensis]	125	28017	9	1	3	1	19.1	7.01	5284	7	1	1	1228.57	2455.13	2	2455.14	-0.0031	0	36.18	0.25	K	VYDYTDWIQSIIAGNTAATCPP	-	Carbamidomethyl (C)	0.0000000000000000000100.0	Cmpd 553, AutoMSn(1228.5740), 33.4 min
16	gi|311223824	serine beta-fibrinogenase-like protein precursor [Daboia siamensis]	125	28017	9	1	3	1	19.1	7.01	5285	5	1	1	1228.59	2455.16	2	2455.14	0.0189	0	35.18	0.31	K	VYDYTDWIQSIIAGNTAATCPP	-	Carbamidomethyl (C)	0.0000000000000000000100.0	Cmpd 556, AutoMSn(1228.5850), 33.5 min	emPAI	0.25
17	gi|73621852	RecName: Full=Coagulation factor X-activating enzyme heavy chain; AltName: Full=Coagulation factor X-activating enzyme chain alpha; AltName: Full=Snake venom metalloproteinase; Short=SVMP; AltName: Full=VL factor X activator; AltName: Full=VLFXA hea	164	68730	19	1	5	1	5.9	5.78	1471	6	0	0	503.281	1004.55	2	1004.54	0.0048	1	34.3	0.69	K	IKTAGTVCR	R	Carbamidomethyl (C)	0.000000010.0	Cmpd 10, AutoMSn(503.2815), 11.0 min
17	gi|73621852	RecName: Full=Coagulation factor X-activating enzyme heavy chain; AltName: Full=Coagulation factor X-activating enzyme chain alpha; AltName: Full=Snake venom metalloproteinase; Short=SVMP; AltName: Full=VL factor X activator; AltName: Full=VLFXA hea	164	68730	19	1	5	1	5.9	5.78	1472	2	0	0	503.282	1004.55	2	1004.54	0.005	1	50.91	0.015	K	IKTAGTVCR	R	Carbamidomethyl (C)	0.000000010.0	Cmpd 12, AutoMSn(503.2816), 11.1 min
17	gi|73621852	RecName: Full=Coagulation factor X-activating enzyme heavy chain; AltName: Full=Coagulation factor X-activating enzyme chain alpha; AltName: Full=Snake venom metalloproteinase; Short=SVMP; AltName: Full=VL factor X activator; AltName: Full=VLFXA hea	164	68730	19	1	5	1	5.9	5.78	1473	1	0	0	503.282	1004.55	2	1004.54	0.005	1	48.75	0.025	K	IKTAGTVCR	R	Carbamidomethyl (C)	0.000000010.0	Cmpd 13, AutoMSn(503.2817), 11.1 min
17	gi|73621852	RecName: Full=Coagulation factor X-activating enzyme heavy chain; AltName: Full=Coagulation factor X-activating enzyme chain alpha; AltName: Full=Snake venom metalloproteinase; Short=SVMP; AltName: Full=VL factor X activator; AltName: Full=VLFXA hea	164	68730	19	1	5	1	5.9	5.78	1474	1	0	0	503.283	1004.55	2	1004.54	0.0075	1	34.79	0.62	K	IKTAGTVCR	R	Carbamidomethyl (C)	0.000000010.0	Cmpd 11, AutoMSn(503.2829), 11.0 min
17	gi|73621852	RecName: Full=Coagulation factor X-activating enzyme heavy chain; AltName: Full=Coagulation factor X-activating enzyme chain alpha; AltName: Full=Snake venom metalloproteinase; Short=SVMP; AltName: Full=VL factor X activator; AltName: Full=VLFXA hea	164	68730	19	1	5	1	5.9	5.78	1476	1	0	0	503.286	1004.56	2	1004.54	0.0127	1	48.93	0.024	K	IKTAGTVCR	R	Carbamidomethyl (C)	0.000000010.0	Cmpd 27, AutoMSn(503.2855), 11.5 min
17	gi|73621852	RecName: Full=Coagulation factor X-activating enzyme heavy chain; AltName: Full=Coagulation factor X-activating enzyme chain alpha; AltName: Full=Snake venom metalloproteinase; Short=SVMP; AltName: Full=VL factor X activator; AltName: Full=VLFXA hea	164	68730	19	1	5	1	5.9	5.78	1529	1	0	0	513.215	1024.42	2	1024.41	0.0079	0	60.22	0.0015	K	GSYYGYCR	K	Carbamidomethyl (C)	0.00000010.0	Cmpd 167, AutoMSn(513.2149), 14.8 min
17	gi|73621852	RecName: Full=Coagulation factor X-activating enzyme heavy chain; AltName: Full=Coagulation factor X-activating enzyme chain alpha; AltName: Full=Snake venom metalloproteinase; Short=SVMP; AltName: Full=VL factor X activator; AltName: Full=VLFXA hea	164	68730	19	1	5	1	5.9	5.78	1531	1	0	0	513.216	1024.42	2	1024.41	0.01	0	60.43	0.0014	K	GSYYGYCR	K	Carbamidomethyl (C)	0.00000010.0	Cmpd 161, AutoMSn(513.2159), 14.6 min
17	gi|73621852	RecName: Full=Coagulation factor X-activating enzyme heavy chain; AltName: Full=Coagulation factor X-activating enzyme chain alpha; AltName: Full=Snake venom metalloproteinase; Short=SVMP; AltName: Full=VL factor X activator; AltName: Full=VLFXA hea	164	68730	19	1	5	1	5.9	5.78	1532	1	0	0	513.217	1024.42	2	1024.41	0.0127	0	54.42	0.0056	K	GSYYGYCR	K	Carbamidomethyl (C)	0.00000010.0	Cmpd 164, AutoMSn(513.2172), 14.7 min
17	gi|73621852	RecName: Full=Coagulation factor X-activating enzyme heavy chain; AltName: Full=Coagulation factor X-activating enzyme chain alpha; AltName: Full=Snake venom metalloproteinase; Short=SVMP; AltName: Full=VL factor X activator; AltName: Full=VLFXA hea	164	68730	19	1	5	1	5.9	5.78	1664	1	1	1	534.27	1066.53	2	1066.52	0.0035	0	59.6	0.0017	K	QCISLFGSR	A	Carbamidomethyl (C)	0.010000000.0	Cmpd 124, AutoMSn(534.2705), 19.8 min
17	gi|73621852	RecName: Full=Coagulation factor X-activating enzyme heavy chain; AltName: Full=Coagulation factor X-activating enzyme chain alpha; AltName: Full=Snake venom metalloproteinase; Short=SVMP; AltName: Full=VL factor X activator; AltName: Full=VLFXA hea	164	68730	19	1	5	1	5.9	5.78	1665	1	1	1	534.272	1066.53	2	1066.52	0.0065	0	66.22	0.00037	K	QCISLFGSR	A	Carbamidomethyl (C)	0.010000000.0	Cmpd 130, AutoMSn(534.2720), 20.0 min
17	gi|73621852	RecName: Full=Coagulation factor X-activating enzyme heavy chain; AltName: Full=Coagulation factor X-activating enzyme chain alpha; AltName: Full=Snake venom metalloproteinase; Short=SVMP; AltName: Full=VL factor X activator; AltName: Full=VLFXA hea	164	68730	19	1	5	1	5.9	5.78	1666	1	1	1	534.272	1066.53	2	1066.52	0.0068	0	56.26	0.0036	K	QCISLFGSR	A	Carbamidomethyl (C)	0.010000000.0	Cmpd 128, AutoMSn(534.2721), 19.9 min
17	gi|73621852	RecName: Full=Coagulation factor X-activating enzyme heavy chain; AltName: Full=Coagulation factor X-activating enzyme chain alpha; AltName: Full=Snake venom metalloproteinase; Short=SVMP; AltName: Full=VL factor X activator; AltName: Full=VLFXA hea	164	68730	19	1	5	1	5.9	5.78	1667	1	1	1	534.274	1066.53	2	1066.52	0.0105	0	63.89	0.00063	K	QCISLFGSR	A	Carbamidomethyl (C)	0.010000000.0	Cmpd 294, AutoMSn(534.2740), 19.7 min
17	gi|73621852	RecName: Full=Coagulation factor X-activating enzyme heavy chain; AltName: Full=Coagulation factor X-activating enzyme chain alpha; AltName: Full=Snake venom metalloproteinase; Short=SVMP; AltName: Full=VL factor X activator; AltName: Full=VLFXA hea	164	68730	19	1	5	1	5.9	5.78	1668	1	1	1	534.274	1066.53	2	1066.52	0.0109	0	79.97	1.5e-05	K	QCISLFGSR	A	Carbamidomethyl (C)	0.010000000.0	Cmpd 296, AutoMSn(534.2742), 19.8 min
17	gi|73621852	RecName: Full=Coagulation factor X-activating enzyme heavy chain; AltName: Full=Coagulation factor X-activating enzyme chain alpha; AltName: Full=Snake venom metalloproteinase; Short=SVMP; AltName: Full=VL factor X activator; AltName: Full=VLFXA hea	164	68730	19	1	5	1	5.9	5.78	1669	1	1	1	534.274	1066.53	2	1066.52	0.0114	0	65.02	0.00048	K	QCISLFGSR	A	Carbamidomethyl (C)	0.010000000.0	Cmpd 299, AutoMSn(534.2744), 19.9 min
17	gi|73621852	RecName: Full=Coagulation factor X-activating enzyme heavy chain; AltName: Full=Coagulation factor X-activating enzyme chain alpha; AltName: Full=Snake venom metalloproteinase; Short=SVMP; AltName: Full=VL factor X activator; AltName: Full=VLFXA hea	164	68730	19	1	5	1	5.9	5.78	1670	1	1	1	534.274	1066.53	2	1066.52	0.0115	0	55.12	0.0047	K	QCISLFGSR	A	Carbamidomethyl (C)	0.010000000.0	Cmpd 125, AutoMSn(534.2745), 19.8 min
17	gi|73621852	RecName: Full=Coagulation factor X-activating enzyme heavy chain; AltName: Full=Coagulation factor X-activating enzyme chain alpha; AltName: Full=Snake venom metalloproteinase; Short=SVMP; AltName: Full=VL factor X activator; AltName: Full=VLFXA hea	164	68730	19	1	5	1	5.9	5.78	1671	1	1	1	534.275	1066.54	2	1066.52	0.0121	0	54.47	0.0055	K	QCISLFGSR	A	Carbamidomethyl (C)	0.010000000.0	Cmpd 126, AutoMSn(534.2748), 19.8 min
17	gi|73621852	RecName: Full=Coagulation factor X-activating enzyme heavy chain; AltName: Full=Coagulation factor X-activating enzyme chain alpha; AltName: Full=Snake venom metalloproteinase; Short=SVMP; AltName: Full=VL factor X activator; AltName: Full=VLFXA hea	164	68730	19	1	5	1	5.9	5.78	1677	1	1	0	535.238	1068.46	2	1068.45	0.0077	0	38.32	0.23	R	QCVDVNTAY	-	Carbamidomethyl (C)	0.010000000.0	Cmpd 228, AutoMSn(535.2384), 18.2 min
17	gi|73621852	RecName: Full=Coagulation factor X-activating enzyme heavy chain; AltName: Full=Coagulation factor X-activating enzyme chain alpha; AltName: Full=Snake venom metalloproteinase; Short=SVMP; AltName: Full=VL factor X activator; AltName: Full=VLFXA hea	164	68730	19	1	5	1	5.9	5.78	2029	2	0	0	577.26	1152.5	2	1152.5	0.0024	1	38.64	0.23	K	GSYYGYCRK	E	Carbamidomethyl (C)	0.000000100.0	Cmpd 75, AutoMSn(577.2596), 12.7 min
17	gi|73621852	RecName: Full=Coagulation factor X-activating enzyme heavy chain; AltName: Full=Coagulation factor X-activating enzyme chain alpha; AltName: Full=Snake venom metalloproteinase; Short=SVMP; AltName: Full=VL factor X activator; AltName: Full=VLFXA hea	164	68730	19	1	5	1	5.9	5.78	2031	1	0	0	577.265	1152.52	2	1152.5	0.0131	1	38.57	0.23	K	GSYYGYCRK	E	Carbamidomethyl (C)	0.000000100.0	Cmpd 78, AutoMSn(577.2649), 12.8 min	emPAI	0.1
18	gi|48428040	RecName: Full=Disintegrin jerdostatin; Flags: Precursor [Protobothrops jerdonii]	98	11841	7	1	2	1	19.1	9.15	2200	1	1	1	595.311	1188.61	2	1188.61	0.0004	0	59.57	0.0019	K	LKPAGTTCWR	T	Carbamidomethyl (C)	0.0000000100.0	Cmpd 72, AutoMSn(595.3112), 14.6 min
18	gi|48428040	RecName: Full=Disintegrin jerdostatin; Flags: Precursor [Protobothrops jerdonii]	98	11841	7	1	2	1	19.1	9.15	2202	3	1	1	595.316	1188.62	2	1188.61	0.0105	0	50.28	0.016	K	LKPAGTTCWR	T	Carbamidomethyl (C)	0.0000000100.0	Cmpd 66, AutoMSn(595.3162), 14.5 min
18	gi|48428040	RecName: Full=Disintegrin jerdostatin; Flags: Precursor [Protobothrops jerdonii]	98	11841	7	1	2	1	19.1	9.15	2203	4	1	1	595.317	1188.62	2	1188.61	0.0118	0	36.08	0.43	K	LKPAGTTCWR	T	Carbamidomethyl (C)	0.0000000100.0	Cmpd 64, AutoMSn(595.3168), 14.4 min
18	gi|48428040	RecName: Full=Disintegrin jerdostatin; Flags: Precursor [Protobothrops jerdonii]	98	11841	7	1	2	1	19.1	9.15	2493	1	1	1	627.781	1253.55	2	1253.55	0.001	0	77.21	3e-05	R	TSVSSHYCTGR	S	Carbamidomethyl (C)	0.00000001000.0	Cmpd 10, AutoMSn(627.7807), 11.9 min
18	gi|48428040	RecName: Full=Disintegrin jerdostatin; Flags: Precursor [Protobothrops jerdonii]	98	11841	7	1	2	1	19.1	9.15	2495	2	1	1	627.783	1253.55	2	1253.55	0.0063	0	48.05	0.024	R	TSVSSHYCTGR	S	Carbamidomethyl (C)	0.00000001000.0	Cmpd 12, AutoMSn(627.7834), 11.9 min
18	gi|48428040	RecName: Full=Disintegrin jerdostatin; Flags: Precursor [Protobothrops jerdonii]	98	11841	7	1	2	1	19.1	9.15	2496	1	1	1	627.785	1253.55	2	1253.55	0.0091	0	58.8	0.002	R	TSVSSHYCTGR	S	Carbamidomethyl (C)	0.00000001000.0	Cmpd 6, AutoMSn(627.7848), 11.8 min
18	gi|48428040	RecName: Full=Disintegrin jerdostatin; Flags: Precursor [Protobothrops jerdonii]	98	11841	7	1	2	1	19.1	9.15	2497	1	1	1	627.787	1253.56	2	1253.55	0.0136	0	62.23	0.00092	R	TSVSSHYCTGR	S	Carbamidomethyl (C)	0.00000001000.0	Cmpd 7, AutoMSn(627.7870), 11.8 min	emPAI	0.66
19	gi|400499	RecName: Full=Venom nerve growth factor; Short=v-NGF; Short=vNGF [Daboia russellii russellii]	97	13274	5	0	2	0	21.4	8.84	2569	1	1	1	646.832	1291.65	2	1291.64	0.0108	0	68.99	0.00021	R	INTACVCVISR	K	2 Carbamidomethyl (C)	0.00001010000.0	Cmpd 166, AutoMSn(646.8315), 18.0 min
19	gi|400499	RecName: Full=Venom nerve growth factor; Short=v-NGF; Short=vNGF [Daboia russellii russellii]	97	13274	5	0	2	0	21.4	8.84	2570	1	1	1	646.832	1291.65	2	1291.64	0.0112	0	68.45	0.00023	R	INTACVCVISR	K	2 Carbamidomethyl (C)	0.00001010000.0	Cmpd 168, AutoMSn(646.8317), 18.1 min
19	gi|400499	RecName: Full=Venom nerve growth factor; Short=v-NGF; Short=vNGF [Daboia russellii russellii]	97	13274	5	0	2	0	21.4	8.84	2571	1	1	1	646.835	1291.66	2	1291.64	0.0179	0	42.61	0.09	R	INTACVCVISR	K	2 Carbamidomethyl (C)	0.00001010000.0	Cmpd 164, AutoMSn(646.8351), 18.0 min
19	gi|400499	RecName: Full=Venom nerve growth factor; Short=v-NGF; Short=vNGF [Daboia russellii russellii]	97	13274	5	0	2	0	21.4	8.84	4239	1	1	1	596.608	1786.8	3	1786.77	0.0289	0	54.78	0.0047	K	HWNSYCTTTDTFVR	A	Carbamidomethyl (C)	0.00000100000000.0	Cmpd 167, AutoMSn(596.6080), 18.0 min
19	gi|400499	RecName: Full=Venom nerve growth factor; Short=v-NGF; Short=vNGF [Daboia russellii russellii]	97	13274	5	0	2	0	21.4	8.84	4240	1	1	1	596.61	1786.81	3	1786.77	0.0357	0	62.64	0.00077	K	HWNSYCTTTDTFVR	A	Carbamidomethyl (C)	0.00000100000000.0	Cmpd 169, AutoMSn(596.6103), 18.1 min	emPAI	0.58
20	gi|311223822	serine alpha-fibrinogenase-like protein precursor [Daboia siamensis]	110	28477	8	0	3	0	10.9	9.22	815	4	1	1	836.449	835.442	1	835.444	-0.0019	0	34.23	0.79	R	GAPSIYTK	V			Cmpd 57, AutoMSn(836.4493), 14.4 min
20	gi|311223822	serine alpha-fibrinogenase-like protein precursor [Daboia siamensis]	110	28477	8	0	3	0	10.9	9.22	1291	1	1	1	460.738	919.461	2	919.455	0.0059	0	60.82	0.0015	R	TLCAGVSGR	R	Carbamidomethyl (C)	0.001000000.0	Cmpd 33, AutoMSn(460.7375), 13.7 min
20	gi|311223822	serine alpha-fibrinogenase-like protein precursor [Daboia siamensis]	110	28477	8	0	3	0	10.9	9.22	1292	1	1	1	460.738	919.462	2	919.455	0.0071	0	49.59	0.02	R	TLCAGVSGR	R	Carbamidomethyl (C)	0.001000000.0	Cmpd 34, AutoMSn(460.7381), 13.7 min
20	gi|311223822	serine alpha-fibrinogenase-like protein precursor [Daboia siamensis]	110	28477	8	0	3	0	10.9	9.22	1293	1	1	1	460.738	919.462	2	919.455	0.0077	0	49.59	0.02	R	TLCAGVSGR	R	Carbamidomethyl (C)	0.001000000.0	Cmpd 35, AutoMSn(460.7384), 13.7 min
20	gi|311223822	serine alpha-fibrinogenase-like protein precursor [Daboia siamensis]	110	28477	8	0	3	0	10.9	9.22	1294	1	1	1	460.739	919.464	2	919.455	0.0091	0	73.8	7.7e-05	R	TLCAGVSGR	R	Carbamidomethyl (C)	0.001000000.0	Cmpd 37, AutoMSn(460.7391), 13.8 min
20	gi|311223822	serine alpha-fibrinogenase-like protein precursor [Daboia siamensis]	110	28477	8	0	3	0	10.9	9.22	2719	1	1	1	453.264	1356.77	3	1356.75	0.0182	0	44.82	0.054	R	VIYRPLPEQSR	T			Cmpd 110, AutoMSn(453.2638), 15.8 min
20	gi|311223822	serine alpha-fibrinogenase-like protein precursor [Daboia siamensis]	110	28477	8	0	3	0	10.9	9.22	2720	1	1	1	453.265	1356.77	3	1356.75	0.0217	0	58.6	0.0023	R	VIYRPLPEQSR	T			Cmpd 108, AutoMSn(453.2650), 15.7 min
20	gi|311223822	serine alpha-fibrinogenase-like protein precursor [Daboia siamensis]	110	28477	8	0	3	0	10.9	9.22	2721	1	1	1	453.266	1356.78	3	1356.75	0.0252	0	59.15	0.002	R	VIYRPLPEQSR	T			Cmpd 106, AutoMSn(453.2661), 15.7 min	emPAI	0.25
21	gi|260452034	recombination activation protein 2 [Platyrrhinus sp. PPMV-2009b]	86	27011	4	0	2	0	3.7	6.65	1748	1	1	1	545.26	1088.51	2	1088.54	-0.0347	0	65.54	0.00052	K	IYFMSVVCK	N			Cmpd 104, AutoMSn(545.2599), 16.8 min
21	gi|260452034	recombination activation protein 2 [Platyrrhinus sp. PPMV-2009b]	86	27011	4	0	2	0	3.7	6.65	1749	1	1	1	545.26	1088.51	2	1088.51	-0.0016	0	55.96	0.0047	K	IYMMSVVCK	N	Oxidation (M)	0.000200000.0	Cmpd 105, AutoMSn(545.2599), 16.8 min
21	gi|260452034	recombination activation protein 2 [Platyrrhinus sp. PPMV-2009b]	86	27011	4	0	2	0	3.7	6.65	1750	2	1	1	545.26	1088.51	2	1088.54	-0.0346	0	45.02	0.058	K	IYFMSVVCK	N			Cmpd 101, AutoMSn(545.2599), 16.7 min
21	gi|260452034	recombination activation protein 2 [Platyrrhinus sp. PPMV-2009b]	86	27011	4	0	2	0	3.7	6.65	1751	3	1	1	545.26	1088.51	2	1088.54	-0.0344	0	39.49	0.21	K	IYFMSVVCK	N			Cmpd 100, AutoMSn(545.2600), 16.7 min	emPAI	0.12
22	gi|354507802	PREDICTED: vomeronasal type-1 receptor 4-like [Cricetulus griseus]	59	35870	6	0	1	0	3.2	9.57	1968	1	0	1	570.757	1139.5	2	1139.52	-0.022	1	56.35	0.0036	R	MACFQSALRG	-	Carbamidomethyl (C)	0.0010000000.0	Cmpd 242, AutoMSn(570.7571), 16.4 min
22	gi|354507802	PREDICTED: vomeronasal type-1 receptor 4-like [Cricetulus griseus]	59	35870	6	0	1	0	3.2	9.57	1969	1	0	1	570.757	1139.5	2	1139.52	-0.0218	1	56.36	0.0036	R	MACFQSALRG	-	Carbamidomethyl (C)	0.0010000000.0	Cmpd 245, AutoMSn(570.7572), 16.5 min
22	gi|354507802	PREDICTED: vomeronasal type-1 receptor 4-like [Cricetulus griseus]	59	35870	6	0	1	0	3.2	9.57	1970	1	0	1	570.757	1139.5	2	1139.52	-0.0215	1	61.52	0.0011	R	MACFQSALRG	-	Carbamidomethyl (C)	0.0010000000.0	Cmpd 158, AutoMSn(570.7573), 16.5 min
22	gi|354507802	PREDICTED: vomeronasal type-1 receptor 4-like [Cricetulus griseus]	59	35870	6	0	1	0	3.2	9.57	1971	3	0	1	570.757	1139.5	2	1139.52	-0.0212	1	51.33	0.011	R	MACFQSALRG	-	Carbamidomethyl (C)	0.0010000000.0	Cmpd 162, AutoMSn(570.7574), 16.6 min
22	gi|354507802	PREDICTED: vomeronasal type-1 receptor 4-like [Cricetulus griseus]	59	35870	6	0	1	0	3.2	9.57	1972	1	0	1	570.759	1139.5	2	1139.52	-0.0191	1	59.02	0.002	R	MACFQSALRG	-	Carbamidomethyl (C)	0.0010000000.0	Cmpd 240, AutoMSn(570.7585), 16.4 min
22	gi|354507802	PREDICTED: vomeronasal type-1 receptor 4-like [Cricetulus griseus]	59	35870	6	0	1	0	3.2	9.57	1973	1	0	1	570.76	1139.5	2	1139.52	-0.0169	1	47.1	0.03	R	MACFQSALRG	-	Carbamidomethyl (C)	0.0010000000.0	Cmpd 157, AutoMSn(570.7596), 16.5 min	emPAI	0.09
23	gi|13959655	RecName: Full=Venom serine proteinase-like protein 2; Short=VLP2; Flags: Precursor [Macrovipera lebetina]	52	28875	3	0	1	0	6.9	9.07	4763	1	1	1	1057.04	2112.06	2	2112.05	0.018	0	47.23	0.023	R	FYCAGTLINQEWVLTAAR	C	Carbamidomethyl (C)	0.001000000000000000.0	Cmpd 393, AutoMSn(1057.0394), 25.8 min
23	gi|13959655	RecName: Full=Venom serine proteinase-like protein 2; Short=VLP2; Flags: Precursor [Macrovipera lebetina]	52	28875	3	0	1	0	6.9	9.07	4766	1	1	1	1057.04	2112.07	2	2112.05	0.0238	0	52.46	0.0068	R	FYCAGTLINQEWVLTAAR	C	Carbamidomethyl (C)	0.001000000000000000.0	Cmpd 391, AutoMSn(1057.0423), 25.7 min
23	gi|13959655	RecName: Full=Venom serine proteinase-like protein 2; Short=VLP2; Flags: Precursor [Macrovipera lebetina]	52	28875	3	0	1	0	6.9	9.07	4767	3	1	1	705.035	2112.08	3	2112.05	0.0371	0	44.19	0.046	R	FYCAGTLINQEWVLTAAR	C	Carbamidomethyl (C)	0.001000000000000000.0	Cmpd 394, AutoMSn(705.0351), 25.8 min	emPAI	0.12

## Sheet: Adult1
Header	--------------------------------------------------------
Search title	Submitted from snake o rep1 chordata ncbi by Mascot Daemon on SERVER-BIOINFO
Timestamp	2019-04-30T06:40:21Z
User
Email
Report URI	http://localhost/mascot/cgi/master_results.pl?file=../data/20190430/F008978.dat
Peak list data path	C:\Program Files (x86)\Matrix Science\Mascot Daemon\mgf\1285 snake o rep1 chordata ncbi\mascot_daemon_merge.mgf
Peak list format	Mascot generic
Search type	MIS
Mascot version	2.3.02
Database	NCBInr
Fasta file	NCBInr_2015_03_01.fasta
Total sequences	61390244
Total residues	21889222377
Sequences after taxonomy filter	5658875
Number of queries	5035
Variable modifications	--------------------------------------------------------
Identifier	Name	Delta	Neutral loss(es)
1	Carbamidomethyl (C)	57.0215
2	Oxidation (M)	15.9949	0	63.9983
Search Parameters	--------------------------------------------------------
Taxonomy filter	. . . . . . Chordata (vertebrates and relatives)
Enzyme	Trypsin
Maximum Missed Cleavages	1
Fixed modifications
Variable modifications	Carbamidomethyl (C),Oxidation (M)
Peptide Mass Tolerance	0.8
Peptide Mass Tolerance Units	Da
Fragment Mass Tolerance	0.8
Fragment Mass Tolerance Units	Da
Mass values	Monoisotopic
Instrument type	Default
Format parameters	--------------------------------------------------------
Significance threshold	0.05
Max. number of hits	0
Use MudPIT protein scoring	1
Ions score cut-off	0
Include same-set proteins
Include sub-set proteins	0
Include unassigned	0
Require bold red	0
Use homology threshold	0
Group protein families	0
Protein hits	--------------------------------------------------------
prot_hit_num	prot_acc	prot_desc	prot_score	prot_mass	prot_matches	prot_matches_sig	prot_sequences	prot_sequences_sig	prot_cover	prot_pi	pep_query	pep_rank	pep_isbold	pep_isunique	pep_exp_mz	pep_exp_mr	pep_exp_z	pep_calc_mr	pep_delta	pep_miss	pep_score	pep_expect	pep_res_before	pep_seq	pep_res_after	pep_var_mod	pep_var_mod_pos	pep_scan_title
1	gi|400714	RecName: Full=Acidic phospholipase A2 RV-7; Short=svPLA2; AltName: Full=F7; AltName: Full=Phosphatidylcholine 2-acylhydrolase; AltName: Full=Phospholipase A2 inhibitor; AltName: Full=S4; AltName: Full=Viperotoxin F; AltName: Full=Viperotoxin non-tox	476	15411	30	9	4	4	44.2	4.51	3480	1	1	1	819.407	1636.8	2	1636.79	0.0122	0	109.36	1.6e-08	R	AAAICLGQNVNTYDK	N	Carbamidomethyl (C)	0.000010000000000.0	Cmpd 374, AutoMSn(819.4073), 18.8 min
1	gi|400714	RecName: Full=Acidic phospholipase A2 RV-7; Short=svPLA2; AltName: Full=F7; AltName: Full=Phosphatidylcholine 2-acylhydrolase; AltName: Full=Phospholipase A2 inhibitor; AltName: Full=S4; AltName: Full=Viperotoxin F; AltName: Full=Viperotoxin non-tox	476	15411	30	9	4	4	44.2	4.51	3481	1	1	1	819.408	1636.8	2	1636.79	0.0128	0	89.77	1.5e-06	R	AAAICLGQNVNTYDK	N	Carbamidomethyl (C)	0.000010000000000.0	Cmpd 371, AutoMSn(819.4076), 18.7 min
1	gi|400714	RecName: Full=Acidic phospholipase A2 RV-7; Short=svPLA2; AltName: Full=F7; AltName: Full=Phosphatidylcholine 2-acylhydrolase; AltName: Full=Phospholipase A2 inhibitor; AltName: Full=S4; AltName: Full=Viperotoxin F; AltName: Full=Viperotoxin non-tox	476	15411	30	9	4	4	44.2	4.51	3482	1	1	1	819.409	1636.8	2	1636.79	0.0146	0	75.95	3.5e-05	R	AAAICLGQNVNTYDK	N	Carbamidomethyl (C)	0.000010000000000.0	Cmpd 369, AutoMSn(819.4085), 18.6 min
1	gi|400714	RecName: Full=Acidic phospholipase A2 RV-7; Short=svPLA2; AltName: Full=F7; AltName: Full=Phosphatidylcholine 2-acylhydrolase; AltName: Full=Phospholipase A2 inhibitor; AltName: Full=S4; AltName: Full=Viperotoxin F; AltName: Full=Viperotoxin non-tox	476	15411	30	9	4	4	44.2	4.51	4545	7	1	1	1160.01	2318.02	2	2318	0.0156	0	32.68	0.65	K	EVVHSYAIYGCYCGWGGQGR	A	2 Carbamidomethyl (C)	0.00000000001010000000.0	Cmpd 432, AutoMSn(1160.0149), 20.0 min
1	gi|400714	RecName: Full=Acidic phospholipase A2 RV-7; Short=svPLA2; AltName: Full=F7; AltName: Full=Phosphatidylcholine 2-acylhydrolase; AltName: Full=Phospholipase A2 inhibitor; AltName: Full=S4; AltName: Full=Viperotoxin F; AltName: Full=Viperotoxin non-tox	476	15411	30	9	4	4	44.2	4.51	4550	1	1	1	773.683	2318.03	3	2318	0.0263	0	80.28	1.1e-05	K	EVVHSYAIYGCYCGWGGQGR	A	2 Carbamidomethyl (C)	0.00000000001010000000.0	Cmpd 428, AutoMSn(773.6826), 20.0 min
1	gi|400714	RecName: Full=Acidic phospholipase A2 RV-7; Short=svPLA2; AltName: Full=F7; AltName: Full=Phosphatidylcholine 2-acylhydrolase; AltName: Full=Phospholipase A2 inhibitor; AltName: Full=S4; AltName: Full=Viperotoxin F; AltName: Full=Viperotoxin non-tox	476	15411	30	9	4	4	44.2	4.51	4552	1	1	1	773.683	2318.03	3	2318	0.0288	0	60.8	0.00097	K	EVVHSYAIYGCYCGWGGQGR	A	2 Carbamidomethyl (C)	0.00000000001010000000.0	Cmpd 196, AutoMSn(773.6835), 20.1 min
1	gi|400714	RecName: Full=Acidic phospholipase A2 RV-7; Short=svPLA2; AltName: Full=F7; AltName: Full=Phosphatidylcholine 2-acylhydrolase; AltName: Full=Phospholipase A2 inhibitor; AltName: Full=S4; AltName: Full=Viperotoxin F; AltName: Full=Viperotoxin non-tox	476	15411	30	9	4	4	44.2	4.51	4553	1	1	1	773.684	2318.03	3	2318	0.0303	0	69.02	0.00014	K	EVVHSYAIYGCYCGWGGQGR	A	2 Carbamidomethyl (C)	0.00000000001010000000.0	Cmpd 195, AutoMSn(773.6840), 20.1 min
1	gi|400714	RecName: Full=Acidic phospholipase A2 RV-7; Short=svPLA2; AltName: Full=F7; AltName: Full=Phosphatidylcholine 2-acylhydrolase; AltName: Full=Phospholipase A2 inhibitor; AltName: Full=S4; AltName: Full=Viperotoxin F; AltName: Full=Viperotoxin non-tox	476	15411	30	9	4	4	44.2	4.51	4555	3	1	1	773.685	2318.03	3	2318	0.0335	0	36.61	0.25	K	EVVHSYAIYGCYCGWGGQGR	A	2 Carbamidomethyl (C)	0.00000000001010000000.0	Cmpd 141, AutoMSn(773.6850), 20.2 min
1	gi|400714	RecName: Full=Acidic phospholipase A2 RV-7; Short=svPLA2; AltName: Full=F7; AltName: Full=Phosphatidylcholine 2-acylhydrolase; AltName: Full=Phospholipase A2 inhibitor; AltName: Full=S4; AltName: Full=Viperotoxin F; AltName: Full=Viperotoxin non-tox	476	15411	30	9	4	4	44.2	4.51	4556	1	1	1	773.685	2318.03	3	2318	0.0335	0	87.09	2.2e-06	K	EVVHSYAIYGCYCGWGGQGR	A	2 Carbamidomethyl (C)	0.00000000001010000000.0	Cmpd 431, AutoMSn(773.6850), 20.0 min
1	gi|400714	RecName: Full=Acidic phospholipase A2 RV-7; Short=svPLA2; AltName: Full=F7; AltName: Full=Phosphatidylcholine 2-acylhydrolase; AltName: Full=Phospholipase A2 inhibitor; AltName: Full=S4; AltName: Full=Viperotoxin F; AltName: Full=Viperotoxin non-tox	476	15411	30	9	4	4	44.2	4.51	4557	1	1	1	773.685	2318.03	3	2318	0.0345	0	84.32	4.2e-06	K	EVVHSYAIYGCYCGWGGQGR	A	2 Carbamidomethyl (C)	0.00000000001010000000.0	Cmpd 434, AutoMSn(773.6854), 20.1 min
1	gi|400714	RecName: Full=Acidic phospholipase A2 RV-7; Short=svPLA2; AltName: Full=F7; AltName: Full=Phosphatidylcholine 2-acylhydrolase; AltName: Full=Phospholipase A2 inhibitor; AltName: Full=S4; AltName: Full=Viperotoxin F; AltName: Full=Viperotoxin non-tox	476	15411	30	9	4	4	44.2	4.51	4558	1	1	1	773.691	2318.05	3	2318	0.0505	0	71.15	8.5e-05	K	EVVHSYAIYGCYCGWGGQGR	A	2 Carbamidomethyl (C)	0.00000000001010000000.0	Cmpd 194, AutoMSn(773.6907), 20.1 min
1	gi|400714	RecName: Full=Acidic phospholipase A2 RV-7; Short=svPLA2; AltName: Full=F7; AltName: Full=Phosphatidylcholine 2-acylhydrolase; AltName: Full=Phospholipase A2 inhibitor; AltName: Full=S4; AltName: Full=Viperotoxin F; AltName: Full=Viperotoxin non-tox	476	15411	30	9	4	4	44.2	4.51	4798	1	1	1	869.074	2604.2	3	2604.16	0.0367	1	65.2	0.00031	K	TGKEVVHSYAIYGCYCGWGGQGR	A	2 Carbamidomethyl (C)	0.00000000000001010000000.0	Cmpd 357, AutoMSn(869.0741), 18.4 min
1	gi|400714	RecName: Full=Acidic phospholipase A2 RV-7; Short=svPLA2; AltName: Full=F7; AltName: Full=Phosphatidylcholine 2-acylhydrolase; AltName: Full=Phospholipase A2 inhibitor; AltName: Full=S4; AltName: Full=Viperotoxin F; AltName: Full=Viperotoxin non-tox	476	15411	30	9	4	4	44.2	4.51	4799	1	1	1	869.075	2604.2	3	2604.16	0.0395	1	74.7	3.5e-05	K	TGKEVVHSYAIYGCYCGWGGQGR	A	2 Carbamidomethyl (C)	0.00000000000001010000000.0	Cmpd 360, AutoMSn(869.0750), 18.4 min
1	gi|400714	RecName: Full=Acidic phospholipase A2 RV-7; Short=svPLA2; AltName: Full=F7; AltName: Full=Phosphatidylcholine 2-acylhydrolase; AltName: Full=Phospholipase A2 inhibitor; AltName: Full=S4; AltName: Full=Viperotoxin F; AltName: Full=Viperotoxin non-tox	476	15411	30	9	4	4	44.2	4.51	4841	1	1	1	890.721	2669.14	3	2669.14	0.004	0	52.37	0.007	K	TATYSYSFENGDIVCGDNDLCLR	T	2 Carbamidomethyl (C)	0.00000000000000100000100.0	Cmpd 163, AutoMSn(890.7211), 23.5 min
1	gi|400714	RecName: Full=Acidic phospholipase A2 RV-7; Short=svPLA2; AltName: Full=F7; AltName: Full=Phosphatidylcholine 2-acylhydrolase; AltName: Full=Phospholipase A2 inhibitor; AltName: Full=S4; AltName: Full=Viperotoxin F; AltName: Full=Viperotoxin non-tox	476	15411	30	9	4	4	44.2	4.51	4842	1	1	1	1335.58	2669.14	2	2669.14	0.0043	0	48.3	0.018	K	TATYSYSFENGDIVCGDNDLCLR	T	2 Carbamidomethyl (C)	0.00000000000000100000100.0	Cmpd 595, AutoMSn(1335.5781), 24.0 min
1	gi|400714	RecName: Full=Acidic phospholipase A2 RV-7; Short=svPLA2; AltName: Full=F7; AltName: Full=Phosphatidylcholine 2-acylhydrolase; AltName: Full=Phospholipase A2 inhibitor; AltName: Full=S4; AltName: Full=Viperotoxin F; AltName: Full=Viperotoxin non-tox	476	15411	30	9	4	4	44.2	4.51	4853	1	1	1	1335.58	2669.15	2	2669.14	0.0139	0	50.35	0.011	K	TATYSYSFENGDIVCGDNDLCLR	T	2 Carbamidomethyl (C)	0.00000000000000100000100.0	Cmpd 576, AutoMSn(1335.5829), 23.4 min
1	gi|400714	RecName: Full=Acidic phospholipase A2 RV-7; Short=svPLA2; AltName: Full=F7; AltName: Full=Phosphatidylcholine 2-acylhydrolase; AltName: Full=Phospholipase A2 inhibitor; AltName: Full=S4; AltName: Full=Viperotoxin F; AltName: Full=Viperotoxin non-tox	476	15411	30	9	4	4	44.2	4.51	4854	1	1	1	1335.58	2669.15	2	2669.14	0.0153	0	69.91	0.00012	K	TATYSYSFENGDIVCGDNDLCLR	T	2 Carbamidomethyl (C)	0.00000000000000100000100.0	Cmpd 579, AutoMSn(1335.5836), 23.4 min
1	gi|400714	RecName: Full=Acidic phospholipase A2 RV-7; Short=svPLA2; AltName: Full=F7; AltName: Full=Phosphatidylcholine 2-acylhydrolase; AltName: Full=Phospholipase A2 inhibitor; AltName: Full=S4; AltName: Full=Viperotoxin F; AltName: Full=Viperotoxin non-tox	476	15411	30	9	4	4	44.2	4.51	4857	1	1	1	1335.59	2669.16	2	2669.14	0.0184	0	72.1	7.2e-05	K	TATYSYSFENGDIVCGDNDLCLR	T	2 Carbamidomethyl (C)	0.00000000000000100000100.0	Cmpd 581, AutoMSn(1335.5852), 23.5 min
1	gi|400714	RecName: Full=Acidic phospholipase A2 RV-7; Short=svPLA2; AltName: Full=F7; AltName: Full=Phosphatidylcholine 2-acylhydrolase; AltName: Full=Phospholipase A2 inhibitor; AltName: Full=S4; AltName: Full=Viperotoxin F; AltName: Full=Viperotoxin non-tox	476	15411	30	9	4	4	44.2	4.51	4862	2	1	1	890.728	2669.16	3	2669.14	0.0239	0	49.1	0.014	K	TATYSYSFENGDIVCGDNDLCLR	T	2 Carbamidomethyl (C)	0.00000000000000100000100.0	Cmpd 411, AutoMSn(890.7277), 23.5 min
1	gi|400714	RecName: Full=Acidic phospholipase A2 RV-7; Short=svPLA2; AltName: Full=F7; AltName: Full=Phosphatidylcholine 2-acylhydrolase; AltName: Full=Phospholipase A2 inhibitor; AltName: Full=S4; AltName: Full=Viperotoxin F; AltName: Full=Viperotoxin non-tox	476	15411	30	9	4	4	44.2	4.51	4864	1	1	1	890.729	2669.17	3	2669.14	0.029	0	47.83	0.019	K	TATYSYSFENGDIVCGDNDLCLR	T	2 Carbamidomethyl (C)	0.00000000000000100000100.0	Cmpd 149, AutoMSn(890.7294), 23.6 min
1	gi|400714	RecName: Full=Acidic phospholipase A2 RV-7; Short=svPLA2; AltName: Full=F7; AltName: Full=Phosphatidylcholine 2-acylhydrolase; AltName: Full=Phospholipase A2 inhibitor; AltName: Full=S4; AltName: Full=Viperotoxin F; AltName: Full=Viperotoxin non-tox	476	15411	30	9	4	4	44.2	4.51	4867	1	1	1	890.73	2669.17	3	2669.14	0.0306	0	57.79	0.0019	K	TATYSYSFENGDIVCGDNDLCLR	T	2 Carbamidomethyl (C)	0.00000000000000100000100.0	Cmpd 378, AutoMSn(890.7299), 23.6 min
1	gi|400714	RecName: Full=Acidic phospholipase A2 RV-7; Short=svPLA2; AltName: Full=F7; AltName: Full=Phosphatidylcholine 2-acylhydrolase; AltName: Full=Phospholipase A2 inhibitor; AltName: Full=S4; AltName: Full=Viperotoxin F; AltName: Full=Viperotoxin non-tox	476	15411	30	9	4	4	44.2	4.51	4869	1	1	1	890.73	2669.17	3	2669.14	0.0317	0	56.6	0.0025	K	TATYSYSFENGDIVCGDNDLCLR	T	2 Carbamidomethyl (C)	0.00000000000000100000100.0	Cmpd 573, AutoMSn(890.7303), 23.3 min
1	gi|400714	RecName: Full=Acidic phospholipase A2 RV-7; Short=svPLA2; AltName: Full=F7; AltName: Full=Phosphatidylcholine 2-acylhydrolase; AltName: Full=Phospholipase A2 inhibitor; AltName: Full=S4; AltName: Full=Viperotoxin F; AltName: Full=Viperotoxin non-tox	476	15411	30	9	4	4	44.2	4.51	4870	1	1	1	890.73	2669.17	3	2669.14	0.0321	0	48.98	0.014	K	TATYSYSFENGDIVCGDNDLCLR	T	2 Carbamidomethyl (C)	0.00000000000000100000100.0	Cmpd 469, AutoMSn(890.7304), 23.5 min
1	gi|400714	RecName: Full=Acidic phospholipase A2 RV-7; Short=svPLA2; AltName: Full=F7; AltName: Full=Phosphatidylcholine 2-acylhydrolase; AltName: Full=Phospholipase A2 inhibitor; AltName: Full=S4; AltName: Full=Viperotoxin F; AltName: Full=Viperotoxin non-tox	476	15411	30	9	4	4	44.2	4.51	4873	1	1	1	890.731	2669.17	3	2669.14	0.0347	0	125.07	3.5e-10	K	TATYSYSFENGDIVCGDNDLCLR	T	2 Carbamidomethyl (C)	0.00000000000000100000100.0	Cmpd 578, AutoMSn(890.7313), 23.4 min
[truncated: 590 more rows]

## Sheet: Juvenile2
Header	--------------------------------------------------------
[truncated: 953 more rows]

## Sheet: Subadult2
Header	--------------------------------------------------------
[truncated: 962 more rows]

[truncated: 4 more sheets: Adult2, Juvenile3, Subadult3, Adult3]
